# Supplementary material for: Genome-wide identification of the Dicer-like family in cotton and analysis of the DCL expression modulation in response to biotic stress in two contrasting commercial cultivars
Source: BMC Plant Biol. 2019 Nov 15;19:503. doi: 10.1186/s12870-019-2112-4 (PMC6858778; doi:10.1186/s12870-019-2112-4)
Supplement: Supplementary file 4 — Additional file 4. Positions of all cis elements found in G. hirustum DCLs promoters. [file 12870_2019_2112_MOESM4_ESM.xlsx]

## Sheet: Plan1
DCL1 - A
Element	Specie	Localization	Orientation	Score	Sequence	Function
AT-rich element	Glycine max	1390	-	10	ATAGAAATCAA	binding site of AT-rich DNA binding protein (ATBP-1)
5UTR Py-rich stretch	Lycopersicon esculentum	1350	+	10	TTTCTTCTCT	cis-acting element conferring high transcription levels
CE3	Oryza sativa	656	+	9	GACGCGTGTC	cis-acting element involved in ABA and VP1 responsiveness
TCA-element	Nicotiana tabacum	236	-	9	CCATCTTTTT	cis-acting element involved in salicylic acid responsiveness
TCA-element	Brassica oleracea	384	+	9	GAGAAGAATA	cis-acting element involved in salicylic acid responsiveness
TCA-element	Brassica oleracea	1349	-	9	GAGAAGAATA	cis-acting element involved in salicylic acid responsiveness
ABRE	Arabidopsis thaliana	658	+	6	CACGTG	cis-acting element involved in the abscisic acid responsiveness
ABRE	Arabidopsis thaliana	815	-	6	TACGTG	cis-acting element involved in the abscisic acid responsiveness
ABRE	Arabidopsis thaliana	844	+	7	ACGTGGC	cis-acting element involved in the abscisic acid responsiveness
ABRE	Arabidopsis thaliana	1182	-	7	TACGGTC	cis-acting element involved in the abscisic acid responsiveness
ARE	Zea mays	448	+	6	TGGTTT	cis-acting regulatory element essential for the anaerobic induction
circadian	Lycopersicon esculentum	304	-	9	CAAAGATATC	cis-acting regulatory element involved in circadian control
G-box	Arabidopsis thaliana	658	+	6	CACGTG	cis-acting regulatory element involved in light responsiveness
G-box	Brassica napus	814	+	8	CCACGTAA	cis-acting regulatory element involved in light responsiveness
G-box	Zea mays	843	-	6	CACGTT	cis-acting regulatory element involved in light responsiveness
CAAT-box	Hordeum vulgare	30	-	4	CAAT	common cis-acting element in promoter and enhancer regions
CAAT-box	Glycine max	49	+	5	CAATT	common cis-acting element in promoter and enhancer regions
CAAT-box	Hordeum vulgare	59	+	4	CAAT	common cis-acting element in promoter and enhancer regions
CAAT-box	Glycine max	109	+	5	CAATT	common cis-acting element in promoter and enhancer regions
CAAT-box	Hordeum vulgare	170	+	4	CAAT	common cis-acting element in promoter and enhancer regions
CAAT-box	Glycine max	186	-	5	CAATT	common cis-acting element in promoter and enhancer regions
CAAT-box	Brassica rapa	270	+	5	CAAAT	common cis-acting element in promoter and enhancer regions
CAAT-box	Brassica rapa	295	+	5	CAAAT	common cis-acting element in promoter and enhancer regions
CAAT-box	Hordeum vulgare	376	-	4	CAAT	common cis-acting element in promoter and enhancer regions
CAAT-box	Arabidopsis thaliana	424	+	5	CCAAT	common cis-acting element in promoter and enhancer regions
CAAT-box	Arabidopsis thaliana	443	+	5	CCAAT	common cis-acting element in promoter and enhancer regions
CAAT-box	Glycine max	445	-	5	CAATT	common cis-acting element in promoter and enhancer regions
CAAT-box	Arabidopsis thaliana	446	-	5	CCAAT	common cis-acting element in promoter and enhancer regions
CAAT-box	Arabidopsis thaliana	777	+	5	CCAAT	common cis-acting element in promoter and enhancer regions
CAAT-box	Brassica rapa	807	+	5	CAAAT	common cis-acting element in promoter and enhancer regions
CAAT-box	Arabidopsis thaliana	859	-	5	CCAAT	common cis-acting element in promoter and enhancer regions
CAAT-box	Glycine max	947	-	5	CAATT	common cis-acting element in promoter and enhancer regions
CAAT-box	Hordeum vulgare	948	-	4	CAAT	common cis-acting element in promoter and enhancer regions
CAAT-box	Hordeum vulgare	965	-	4	CAAT	common cis-acting element in promoter and enhancer regions
CAAT-box	Brassica rapa	1140	+	5	CAAAT	common cis-acting element in promoter and enhancer regions
CAAT-box	Glycine max	1245	+	5	CAATT	common cis-acting element in promoter and enhancer regions
CAAT-box	Hordeum vulgare	1389	-	4	CAAT	common cis-acting element in promoter and enhancer regions
CAAT-box	Arabidopsis thaliana	1488	+	6	gGCAAT	common cis-acting element in promoter and enhancer regions
CAAT-box	Glycine max	1490	+	5	CAATT	common cis-acting element in promoter and enhancer regions
CAAT-box	Glycine max	1491	-	5	CAATT	common cis-acting element in promoter and enhancer regions
CAAT-box	Hordeum vulgare	1492	-	4	CAAT	common cis-acting element in promoter and enhancer regions
CAAT-box	Hordeum vulgare	1496	-	4	CAAT	common cis-acting element in promoter and enhancer regions
TATA-box	Lycopersicon esculentum	3	+	5	TTTTA	core promoter element around -30 of transcription start
TATA-box	Lycopersicon esculentum	26	+	5	TTTTA	core promoter element around -30 of transcription start
TATA-box	Glycine max	39	+	5	TAATA	core promoter element around -30 of transcription start
TATA-box	Lycopersicon esculentum	54	-	5	TTTTA	core promoter element around -30 of transcription start
TATA-box	Lycopersicon esculentum	69	+	5	TTTTA	core promoter element around -30 of transcription start
TATA-box	Arabidopsis thaliana	93	-	7	TATAAAA	core promoter element around -30 of transcription start
TATA-box	Arabidopsis thaliana	94	-	6	TATAAA	core promoter element around -30 of transcription start
TATA-box	Arabidopsis thaliana	95	-	7	TATATAA	core promoter element around -30 of transcription start
TATA-box	Arabidopsis thaliana	96	+	4	TATA	core promoter element around -30 of transcription start
TATA-box	Arabidopsis thaliana	98	+	4	TATA	core promoter element around -30 of transcription start
TATA-box	Lycopersicon esculentum	112	+	5	TTTTA	core promoter element around -30 of transcription start
TATA-box	Glycine max	115	-	5	TAATA	core promoter element around -30 of transcription start
TATA-box	Lycopersicon esculentum	118	-	5	TTTTA	core promoter element around -30 of transcription start
TATA-box	Glycine max	151	-	5	TAATA	core promoter element around -30 of transcription start
TATA-box	Glycine max	159	+	5	TAATA	core promoter element around -30 of transcription start
TATA-box	Arabidopsis thaliana	162	+	4	TATA	core promoter element around -30 of transcription start
TATA-box	Brassica oleracea	163	+	7	ATATAAT	core promoter element around -30 of transcription start
TATA-box	Arabidopsis thaliana	164	+	4	TATA	core promoter element around -30 of transcription start
TATA-box	Nicotiana tabacum	169	+	9	tcTATAAAta	core promoter element around -30 of transcription start
TATA-box	Arabidopsis thaliana	171	+	11	TATAAATATAAA	core promoter element around -30 of transcription start
TATA-box	Brassica oleracea	176	+	6	ATATAA	core promoter element around -30 of transcription start
TATA-box	Arabidopsis thaliana	177	+	6	TATAAA	core promoter element around -30 of transcription start
TATA-box	Lycopersicon esculentum	179	-	5	TTTTA	core promoter element around -30 of transcription start
TATA-box	Glycine max	193	+	5	TAATA	core promoter element around -30 of transcription start
TATA-box	Daucus carota	219	+	10	ccTATAAATT	core promoter element around -30 of transcription start
TATA-box	Ac	221	+	7	TATAAAT	core promoter element around -30 of transcription start
TATA-box	Brassica napus	226	+	6	ATTATA	core promoter element around -30 of transcription start
TATA-box	Arabidopsis thaliana	227	-	5	TATAA	core promoter element around -30 of transcription start
TATA-box	Arabidopsis thaliana	228	+	4	TATA	core promoter element around -30 of transcription start
TATA-box	Glycine max	252	+	5	TAATA	core promoter element around -30 of transcription start
TATA-box	Lycopersicon esculentum	500	-	5	TTTTA	core promoter element around -30 of transcription start
TATA-box	Arabidopsis thaliana	536	-	7	TATAAAA	core promoter element around -30 of transcription start
TATA-box	Arabidopsis thaliana	537	-	6	TATAAA	core promoter element around -30 of transcription start
TATA-box	Arabidopsis thaliana	538	-	5	TATAA	core promoter element around -30 of transcription start
TATA-box	Arabidopsis thaliana	539	+	4	TATA	core promoter element around -30 of transcription start
TATA-box	Lycopersicon esculentum	781	-	5	TTTTA	core promoter element around -30 of transcription start
TATA-box	Lycopersicon esculentum	1012	+	5	TTTTA	core promoter element around -30 of transcription start
TATA-box	Glycine max	1015	-	5	TAATA	core promoter element around -30 of transcription start
TATA-box	Lycopersicon esculentum	1020	+	5	TTTTA	core promoter element around -30 of transcription start
TATA-box	Lycopersicon esculentum	1065	-	5	TTTTA	core promoter element around -30 of transcription start
TATA-box	Lycopersicon esculentum	1144	-	5	TTTTA	core promoter element around -30 of transcription start
TATA-box	Lycopersicon esculentum	1224	+	5	TTTTA	core promoter element around -30 of transcription start
TATA-box	Zea mays	1262	-	8	TTTAAAAA	core promoter element around -30 of transcription start
TATA-box	Lycopersicon esculentum	1263	+	5	TTTTA	core promoter element around -30 of transcription start
TATA-box	Arabidopsis thaliana	1377	-	6	TATAAA	core promoter element around -30 of transcription start
TATA-box	Arabidopsis thaliana	1378	-	5	TATAA	core promoter element around -30 of transcription start
TATA-box	Arabidopsis thaliana	1379	+	6	TATAAA	core promoter element around -30 of transcription start
TATA-box	Lycopersicon esculentum	1381	-	5	TTTTA	core promoter element around -30 of transcription start
TATA-box	Arabidopsis thaliana	1419	-	7	TATAAAA	core promoter element around -30 of transcription start
TATA-box	Arabidopsis thaliana	1420	-	6	TATAAA	core promoter element around -30 of transcription start
TATA-box	Arabidopsis thaliana	1421	-	5	TATAA	core promoter element around -30 of transcription start
TATA-box	Arabidopsis thaliana	1422	-	4	TATA	core promoter element around -30 of transcription start
ELI-box3	Brassica oleracea	445	-	9	AAACCAATT	elicitor-responsive element
Box-W1	Petroselinum crispum	597	+	6	TTGACC	fungal elicitor responsive element
Box-W1	Petroselinum crispum	838	-	6	TTGACC	fungal elicitor responsive element
GARE-motif	Brassica oleracea	910	+	7	AAACAGA	gibberellin-responsive element
GARE-motif	Brassica oleracea	1056	+	7	AAACAGA	gibberellin-responsive element
GARE-motif	Brassica oleracea	1251	-	7	AAACAGA	gibberellin-responsive element
GARE-motif	Brassica oleracea	1359	-	7	AAACAGA	gibberellin-responsive element
3-AF1 binding site	Solanum tuberosum	202	+	10	TAAGAGAGGAA	light responsive element
Sp1	Zea mays	404	+	5.5	CC(G/A)CCC	light responsive element
Sp1	Zea mays	1095	-	5	CC(G/A)CCC	light responsive element
MBS	Arabidopsis thaliana	647	+	6	CAACTG	MYB binding site involved in drought-inducibility
MBS	Arabidopsis thaliana	752	+	6	CAACTG	MYB binding site involved in drought-inducibility
Box 4	Petroselinum crispum	152	+	6	ATTAAT	part of a conserved DNA module involved in light responsiveness
Box 4	Petroselinum crispum	191	+	6	ATTAAT	part of a conserved DNA module involved in light responsiveness
CATT-motif	Zea mays	263	-	6	GCATTC	part of a light responsive element
GA-motif	Helianthus annuus	591	-	8	AAAGATGA	part of a light responsive element
GAG-motif	Hordeum vulgare	727	-	7	GGAGATG	part of a light responsive element
GAG-motif	Spinacia oleracea	1037	-	7	AGAGATG	part of a light responsive element
GATA-motif	Arabidopsis thaliana	286	-	7	GATAGGA	part of a light responsive element
GATA-motif	Pisum sativum	786	-	7	GATAGGG	part of a light responsive element
TCT-motif	Arabidopsis thaliana	300	-	6	TCTTAC	part of a light responsive element
AT1-motif	Solanum tuberosum	542	+	13	AATTATTTTTTATT	part of a light responsive module
AE-box	Arabidopsis thaliana	311	-	8	AGAAACAA	part of a module for light response
AE-box	Arabidopsis thaliana	480	-	8	AGAAACTT	part of a module for light response
AE-box	Arabidopsis thaliana	934	-	8	AGAAACTT	part of a module for light response
AE-box	Arabidopsis thaliana	1028	-	8	AGAAACAA	part of a module for light response
AC-I	Phaseolus vulgaris	462	+	8.5	(T/C)C(T/C)(C/T)ACC(T/C)ACC	confers enhanced xylem expression and repressed phloem expression
box E	Petroselinum crispum	831	-	9	ACCCATCAAG	Cis-element for induction upon fungal elicitation
box S	Arabidopsis thaliana	402	+	7	AGCCACC	wounding and pathogen responsievnes
DCL1 - D
Element	Specie	Localization	Orientation	Score	Sequence	Function
CE3	Oryza sativa	68	+	9	GACGCGTGTC	cis-acting element involved in ABA and VP1 responsiveness
ABRE	Arabidopsis thaliana	1300	+	6	TACGTG	cis-acting element involved in the abscisic acid responsiveness
circadian	Lycopersicon esculentum	1154	-	6	CAANNNNATC	cis-acting regulatory element involved in circadian control
G-Box	Antirrhinum majus	1300	-	6	CACGTA	cis-acting regulatory element involved in light responsiveness
G-box	Daucus carota	1300	+	6	TACGTG	cis-acting regulatory element involved in light responsiveness
O2-site	Zea mays	1359	-	9	GATGACATGA	cis-acting regulatory element involved in zein metabolism regulation
Skn-1_motif	Oryza sativa	75	+	5	GTCAT	cis-acting regulatory element required for endosperm expression
Skn-1_motif	Oryza sativa	1363	+	5	GTCAT	cis-acting regulatory element required for endosperm expression
Skn-1_motif	Oryza sativa	472	-	5	GTCAT	cis-acting regulatory element required for endosperm expression
Skn-1_motif	Oryza sativa	1463	+	5	GTCAT	cis-acting regulatory element required for endosperm expression
Skn-1_motif	Oryza sativa	167	-	5	GTCAT	cis-acting regulatory element required for endosperm expression
Skn-1_motif	Oryza sativa	1185	+	5	GTCAT	cis-acting regulatory element required for endosperm expression
CAAT-box	Brassica rapa	2	+	5	CAAAT	common cis-acting element in promoter and enhancer regions
CAAT-box	Hordeum vulgare	48	+	4	CAAT	common cis-acting element in promoter and enhancer regions
CAAT-box	Hordeum vulgare	52	+	4	CAAT	common cis-acting element in promoter and enhancer regions
CAAT-box	Hordeum vulgare	355	-	4	CAAT	common cis-acting element in promoter and enhancer regions
CAAT-box	Arabidopsis thaliana	444	+	5	CCAAT	common cis-acting element in promoter and enhancer regions
CAAT-box	Hordeum vulgare	445	+	4	CAAT	common cis-acting element in promoter and enhancer regions
CAAT-box	Brassica rapa	507	+	5	CAAAT	common cis-acting element in promoter and enhancer regions
CAAT-box	Brassica rapa	516	+	5	CAAAT	common cis-acting element in promoter and enhancer regions
CAAT-box	Hordeum vulgare	546	+	4	CAAT	common cis-acting element in promoter and enhancer regions
CAAT-box	Brassica rapa	664	-	5	CAAAT	common cis-acting element in promoter and enhancer regions
CAAT-box	Arabidopsis thaliana	713	+	5	CCAAT	common cis-acting element in promoter and enhancer regions
CAAT-box	Hordeum vulgare	714	+	4	CAAT	common cis-acting element in promoter and enhancer regions
CAAT-box	Brassica rapa	851	-	5	CAAAT	common cis-acting element in promoter and enhancer regions
CAAT-box	Arabidopsis thaliana	900	+	5	CCAAT	common cis-acting element in promoter and enhancer regions
CAAT-box	Hordeum vulgare	901	+	4	CAAT	common cis-acting element in promoter and enhancer regions
CAAT-box	Hordeum vulgare	1029	+	4	CAAT	common cis-acting element in promoter and enhancer regions
CAAT-box	Hordeum vulgare	1108	+	4	CAAT	common cis-acting element in promoter and enhancer regions
CAAT-box	Arabidopsis thaliana	1146	+	5	CCAAT	common cis-acting element in promoter and enhancer regions
CAAT-box	Hordeum vulgare	1147	+	4	CAAT	common cis-acting element in promoter and enhancer regions
CAAT-box	Hordeum vulgare	1160	-	4	CAAT	common cis-acting element in promoter and enhancer regions
CAAT-box	Glycine max	1267	-	5	CAATT	common cis-acting element in promoter and enhancer regions
CAAT-box	Hordeum vulgare	1268	-	4	CAAT	common cis-acting element in promoter and enhancer regions
CAAT-box	Hordeum vulgare	1334	-	4	CAAT	common cis-acting element in promoter and enhancer regions
CAAT-box	Hordeum vulgare	1391	-	4	CAAT	common cis-acting element in promoter and enhancer regions
TATA-box	Lycopersicon esculentum	37	-	5	TTTTA	core promoter element around -30 of transcription start
TATA-box	Arabidopsis thaliana	196	+	4	TATA	core promoter element around -30 of transcription start
TATA-box	Brassica napus	286	+	6	ATTATA	core promoter element around -30 of transcription start
TATA-box	Arabidopsis thaliana	287	-	5	TATAA	core promoter element around -30 of transcription start
TATA-box	Arabidopsis thaliana	288	+	4	TATA	core promoter element around -30 of transcription start
TATA-box	Arabidopsis thaliana	327	-	5	TATAA	core promoter element around -30 of transcription start
TATA-box	Arabidopsis thaliana	328	+	4	TATA	core promoter element around -30 of transcription start
TATA-box	Arabidopsis thaliana	360	+	9	ccTATAAAaa	core promoter element around -30 of transcription start
TATA-box	Arabidopsis thaliana	362	+	6	TATAAA	core promoter element around -30 of transcription start
TATA-box	Lycopersicon esculentum	364	-	5	TTTTA	core promoter element around -30 of transcription start
TATA-box	Lycopersicon esculentum	511	-	5	TTTTA	core promoter element around -30 of transcription start
TATA-box	Oryza sativa	670	+	7	TACAAAA	core promoter element around -30 of transcription start
TATA-box	Arabidopsis thaliana	725	-	5	TATAA	core promoter element around -30 of transcription start
TATA-box	Arabidopsis thaliana	726	+	4	TATA	core promoter element around -30 of transcription start
TATA-box	Oryza sativa	857	+	7	TACAAAA	core promoter element around -30 of transcription start
TATA-box	Arabidopsis thaliana	912	-	5	TATAA	core promoter element around -30 of transcription start
TATA-box	Arabidopsis thaliana	913	-	4	TATA	core promoter element around -30 of transcription start
TATA-box	Lycopersicon esculentum	1198	+	5	TTTTA	core promoter element around -30 of transcription start
TATA-box	Lycopersicon esculentum	1221	+	5	TTTTA	core promoter element around -30 of transcription start
TATA-box	Pisum sativum	1261	-	7	TATATGT	core promoter element around -30 of transcription start
TATA-box	Brassica oleracea	1263	+	7	ATATAAT	core promoter element around -30 of transcription start
TATA-box	Arabidopsis thaliana	1264	-	4	TATA	core promoter element around -30 of transcription start
TATA-box	Helianthus annuus	1296	-	6	TATACA	core promoter element around -30 of transcription start
TATA-box	Arabidopsis thaliana	1298	-	4	TATA	core promoter element around -30 of transcription start
TATA-box	Lycopersicon esculentum	1371	+	5	TTTTA	core promoter element around -30 of transcription start
TATA-box	Lycopersicon esculentum	1418	+	5	TTTTA	core promoter element around -30 of transcription start
TATA-box	Zea mays	1419	+	8	TTTAAAAA	core promoter element around -30 of transcription start
TATA-box	Lycopersicon esculentum	1421	-	5	TTTTA	core promoter element around -30 of transcription start
ERE	Dianthus caryophyllus	318	-	8	ATTTCAAA	ethylene-responsive element
GARE-motif	Brassica oleracea	155	-	7	AAACAGA	gibberellin-responsive element
GARE-motif	Brassica oleracea	237	-	7	AAACAGA	gibberellin-responsive element
3-AF1 binding site	Solanum tuberosum	1410	+	10	AAGAGATATTT	light responsive element
AAAC-motif	Spinacia oleracea	1286	-	11	CAATCAAAACCT	light responsive element
Box I	Pisum sativum	264	+	7	TTTCAAA	light responsive element
Box I	Pisum sativum	318	-	7	TTTCAAA	light responsive element
Sp1	Oryza sativa	252	+	6	GGGCGG	light responsive element
MBS	Zea mays	168	-	6	CGGTCA	MYB Binding Site
MBS	Arabidopsis thaliana	529	-	6	CAACTG	MYB binding site involved in drought-inducibility
chs-CMA1a	Daucus carota	744	-	8	TTACTTAA	part of a light responsive element
chs-CMA1a	Daucus carota	931	-	8	TTACTTAA	part of a light responsive element
chs-CMA2a	Petroselinum crispum	279	+	8	TCACTTGA	part of a light responsive element
GA-motif	Glycine max	603	+	8	AAGGAAGA	part of a light responsive element
GAG-motif	Spinacia oleracea	588	+	7	AGAGATG	part of a light responsive element
GATA-motif	Solanum tuberosum	58	-	9	AAGGATAAGG	part of a light responsive element
I-box	Zea mays	56	-	9	gGATAAGGTG	part of a light responsive element
I-box	Arabidopsis thaliana	58	+	9	ccttatcct	part of a light responsive element
TCT-motif	Arabidopsis thaliana	1098	+	6	TCTTAC	part of a light responsive element
AE-box	Arabidopsis thaliana	90	+	8	AGAAACAT	part of a module for light response
AE-box	Arabidopsis thaliana	1398	-	8	AGAAACAT	part of a module for light response
AE-box	Arabidopsis thaliana	433	+	8	AGAAACAT	part of a module for light response
box E	Petroselinum crispum	187	-	9	ACCCATCAAG	Cis-element for induction upon fungal elicitation
JERE	Arabidopsis thaliana	253	-	8	AGACCGCC	wounding and pathogen responsievness
DCL2a - A
Element	Specie	Localization	Orientation	Score	Sequence	Function
5UTR Py-rich stretch	Lycopersicon esculentum	1102	-	10	TTTCTTCTCT	cis-acting element conferring high transcription levels
5UTR Py-rich stretch	Lycopersicon esculentum	1193	+	9	TTTCTTCTCT	cis-acting element conferring high transcription levels
TC-rich repeats	Nicotiana tabacum	1295	+	9	ATTTTCTTCA	cis-acting element involved in defense and stress responsiveness
TC-rich repeats	Nicotiana tabacum	1391	-	9	ATTCTCTAAC	cis-acting element involved in defense and stress responsiveness
HSE	Brassica oleracea	149	+	9	AAAAAATTTC	cis-acting element involved in heat stress responsiveness
HSE	Brassica oleracea	1108	+	9	AAAAAATTTC	cis-acting element involved in heat stress responsiveness
HSE	Brassica oleracea	270	-	9	AAAAAATTTC	cis-acting element involved in heat stress responsiveness
TCA-element	Brassica oleracea	1103	+	2	GAGAAGAATA	cis-acting element involved in salicylic acid responsiveness
TCA-element	Heat	1395	+	9	GAGAAGAATA	cis-acting element involved in salicylic acid responsiveness
TCA-element	Brassica oleracea	1214	+	9	CAGAAAAGGA	cis-acting element involved in salicylic acid responsiveness
ARE	Zea mays	1042	+	6	TGGTTT	cis-acting regulatory element essential for the anaerobic induction
circadian	Lycopersicon esculentum	46	-	6	CAANNNNATC	cis-acting regulatory element involved in circadian control
circadian	Lycopersicon esculentum	1294	-	6	CAANNNNATC	cis-acting regulatory element involved in circadian control
circadian		131	+	6	CAANNNNATC	cis-acting regulatory element involved in circadian control
CGTCA-motif	Hordeum vulgare	1154	+	5	CGTCA	cis-acting regulatory element involved in the MeJA-responsiveness
TGACG-motif	Hordeum vulgare	1154	-	5	TGACG	cis-acting regulatory element involved in the MeJA-responsiveness
CAAT-box	Hordeum vulgare	52	-	4	CAAT	common cis-acting element in promoter and enhancer regions
CAAT-box	Glycine max	131	+	5	CAATT	common cis-acting element in promoter and enhancer regions
CAAT-box	Brassica rapa	248	+	5	CAAAT	common cis-acting element in promoter and enhancer regions
CAAT-box	Glycine max	439	+	5	CAATT	common cis-acting element in promoter and enhancer regions
CAAT-box	Hordeum vulgare	463	+	4	CAAT	common cis-acting element in promoter and enhancer regions
CAAT-box	Brassica rapa	471	-	5	CAAAT	common cis-acting element in promoter and enhancer regions
CAAT-box	Hordeum vulgare	496	+	4	CAAT	common cis-acting element in promoter and enhancer regions
CAAT-box	Brassica rapa	533	-	5	CAAAT	common cis-acting element in promoter and enhancer regions
CAAT-box	Brassica rapa	716	-	5	CAAAT	common cis-acting element in promoter and enhancer regions
CAAT-box	Glycine max	756	-	5	CAATT	common cis-acting element in promoter and enhancer regions
CAAT-box	Hordeum vulgare	757	-	4	CAAT	common cis-acting element in promoter and enhancer regions
CAAT-box	Hordeum vulgare	810	+	4	CAAT	common cis-acting element in promoter and enhancer regions
CAAT-box	Brassica rapa	822	-	5	CAAAT	common cis-acting element in promoter and enhancer regions
CAAT-box	Hordeum vulgare	883	+	4	CAAT	common cis-acting element in promoter and enhancer regions
CAAT-box	Glycine max	899	+	5	CAATT	common cis-acting element in promoter and enhancer regions
CAAT-box	Glycine max	959	+	5	CAATT	common cis-acting element in promoter and enhancer regions
CAAT-box	Hordeum vulgare	1150	+	4	CAAT	common cis-acting element in promoter and enhancer regions
CAAT-box	Hordeum vulgare	1307	-	4	CAAT	common cis-acting element in promoter and enhancer regions
TATA-box	Ac	14	-	7	TATAAAT	core promoter element around -30 of transcription start
TATA-box	Arabidopsis thaliana	15	-	6	TATAAA	core promoter element around -30 of transcription start
TATA-box	Arabidopsis thaliana	16	-	5	TATAA	core promoter element around -30 of transcription start
TATA-box	Arabidopsis thaliana	17	+	4	TATA	core promoter element around -30 of transcription start
TATA-box	Antirrhinum majus	20	-	8	TATAAATT	core promoter element around -30 of transcription start
TATA-box	Ac	21	-	7	TATAAAT	core promoter element around -30 of transcription start
TATA-box	Arabidopsis thaliana	22	-	6	TATAAA	core promoter element around -30 of transcription start
TATA-box	Arabidopsis thaliana	23	-	5	TATAA	core promoter element around -30 of transcription start
TATA-box	Arabidopsis thaliana	24	+	6	TATAAA	core promoter element around -30 of transcription start
TATA-box	Lycopersicon esculentum	26	-	5	TTTTA	core promoter element around -30 of transcription start
TATA-box	Lycopersicon esculentum	31	+	5	TTTTA	core promoter element around -30 of transcription start
TATA-box	Glycine max	39	+	5	TAATA	core promoter element around -30 of transcription start
TATA-box	Lycopersicon esculentum	76	-	5	TTTTA	core promoter element around -30 of transcription start
TATA-box	Arabidopsis thaliana	93	+	8	TATTTAAA	core promoter element around -30 of transcription start
TATA-box	Zea mays	95	+	8	TTTAAAAA	core promoter element around -30 of transcription start
TATA-box	Lycopersicon esculentum	97	-	5	TTTTA	core promoter element around -30 of transcription start
TATA-box	Avena sativa	101	-	12	TATATTTATATTT	core promoter element around -30 of transcription start
TATA-box	Brassica napus	102	+	6	ATTATA	core promoter element around -30 of transcription start
TATA-box	Arabidopsis thaliana	103	-	5	TATAA	core promoter element around -30 of transcription start
TATA-box	Ac	104	+	7	TATAAAT	core promoter element around -30 of transcription start
TATA-box	Arabidopsis thaliana	108	-	9	tcTATATAtt	core promoter element around -30 of transcription start
TATA-box	Brassica napus	109	+	6	ATATAT	core promoter element around -30 of transcription start
TATA-box	Arabidopsis thaliana	110	+	4	TATA	core promoter element around -30 of transcription start
TATA-box	Brassica oleracea	111	+	6	ATATAA	core promoter element around -30 of transcription start
TATA-box	Arabidopsis thaliana	112	+	6	TATAAA	core promoter element around -30 of transcription start
TATA-box	Arabidopsis thaliana	117	+	9	ccTATAAAaa	core promoter element around -30 of transcription start
TATA-box	Arabidopsis thaliana	119	+	6	TATAAA	core promoter element around -30 of transcription start
TATA-box	Lycopersicon esculentum	121	-	5	TTTTA	core promoter element around -30 of transcription start
TATA-box	Arabidopsis thaliana	127	+	4	TATA	core promoter element around -30 of transcription start
TATA-box	Glycine max	176	+	5	TAATA	core promoter element around -30 of transcription start
TATA-box	Lycopersicon esculentum	183	-	5	TTTTA	core promoter element around -30 of transcription start
TATA-box	Lycopersicon esculentum	265	-	5	TTTTA	core promoter element around -30 of transcription start
TATA-box	Lycopersicon esculentum	277	+	5	TTTTA	core promoter element around -30 of transcription start
TATA-box	Arabidopsis thaliana	280	+	8	TATTTAAA	core promoter element around -30 of transcription start
TATA-box	Arabidopsis thaliana	282	-	8	TATTTAAA	core promoter element around -30 of transcription start
TATA-box	Pisum sativum	289	-	8	TATAAAAT	core promoter element around -30 of transcription start
TATA-box	Arabidopsis thaliana	290	-	7	TATAAAA	core promoter element around -30 of transcription start
TATA-box	Arabidopsis thaliana	291	-	6	TATAAA	core promoter element around -30 of transcription start
TATA-box	Arabidopsis thaliana	292	-	Heat	TATAA	core promoter element around -30 of transcription start
TATA-box	Arabidopsis thaliana	293	+	4	TATA	core promoter element around -30 of transcription start
TATA-box	Antirrhinum majus	296	-	8	TATAAATT	core promoter element around -30 of transcription start
TATA-box	Ac	297	-	7	TATAAAT	core promoter element around -30 of transcription start
TATA-box	Arabidopsis thaliana	298	-	6	TATAAA	core promoter element around -30 of transcription start
TATA-box	Arabidopsis thaliana	299	-	5	TATAA	core promoter element around -30 of transcription start
TATA-box	Arabidopsis thaliana	300	+	6	TATAAA	core promoter element around -30 of transcription start
TATA-box	Lycopersicon esculentum	302	-	5	TTTTA	core promoter element around -30 of transcription start
TATA-box	Lycopersicon esculentum	307	+	5	TTTTA	core promoter element around -30 of transcription start
TATA-box	Glycine max	315	+	5	TAATA	core promoter element around -30 of transcription start
TATA-box	Glycine max	318	+	5	TAATA	core promoter element around -30 of transcription start
TATA-box	Glycine max	321	+	5	TAATA	core promoter element around -30 of transcription start
TATA-box	Lycopersicon esculentum	324	-	5	TTTTA	core promoter element around -30 of transcription start
TATA-box	Lycopersicon esculentum	334	+	5	TTTTA	core promoter element around -30 of transcription start
TATA-box	Lycopersicon esculentum	353	-	5	TTTTA	core promoter element around -30 of transcription start
TATA-box	Lycopersicon esculentum	371	+	5	TTTTA	core promoter element around -30 of transcription start
TATA-box	Zea mays	372	+	8	TTTAAAAA	core promoter element around -30 of transcription start
TATA-box	Lycopersicon esculentum	374	-	5	TTTTA	core promoter element around -30 of transcription start
TATA-box	Avena sativa	378	-	12	TATATTTATATTT	core promoter element around -30 of transcription start
TATA-box	Brassica napus	379	+	6	ATTATA	core promoter element around -30 of transcription start
TATA-box	Arabidopsis thaliana	380	-	5	TATAA	core promoter element around -30 of transcription start
TATA-box	Ac	381	+	7	TATAAAT	core promoter element around -30 of transcription start
TATA-box	Arabidopsis thaliana	385	-	9	tcTATATAtt	core promoter element around -30 of transcription start
TATA-box	Brassica napus	386	+	6	ATATAT	core promoter element around -30 of transcription start
TATA-box	Arabidopsis thaliana	387	+	4	TATA	core promoter element around -30 of transcription start
TATA-box	Brassica oleracea	388	+	6	ATATAA	core promoter element around -30 of transcription start
TATA-box	Arabidopsis thaliana	389	+	6	TATAAA	core promoter element around -30 of transcription start
TATA-box	Glycine max	396	-	5	TAATA	core promoter element around -30 of transcription start
TATA-box	Lycopersicon esculentum	399	-	5	TTTTA	core promoter element around -30 of transcription start
TATA-box	Glycine max	404	+	5	TAATA	core promoter element around -30 of transcription start
TATA-box	Lycopersicon esculentum	407	-	5	TTTTA	core promoter element around -30 of transcription start
TATA-box	Brassica napus	411	+	6	ATTATA	core promoter element around -30 of transcription start
TATA-box	Arabidopsis thaliana	412	-	5	TATAA	core promoter element around -30 of transcription start
TATA-box	Arabidopsis thaliana	413	+	4	TATA	core promoter element around -30 of transcription start
TATA-box	Lycopersicon esculentum	418	+	5	TTTTA	core promoter element around -30 of transcription start
TATA-box	Glycine max	421	-	5	TAATA	core promoter element around -30 of transcription start
TATA-box	Lycopersicon esculentum	429	-	5	TTTTA	core promoter element around -30 of transcription start
TATA-box	Arabidopsis thaliana	435	+	4	TATA	core promoter element around -30 of transcription start
TATA-box	Lycopersicon esculentum	466	-	5	TTTTA	core promoter element around -30 of transcription start
TATA-box	Ac	481	+	7	TATAAAT	core promoter element around -30 of transcription start
TATA-box	Lycopersicon esculentum	540	+	5	TTTTA	core promoter element around -30 of transcription start
TATA-box	Lycopersicon esculentum	548	+	5	TTTTA	core promoter element around -30 of transcription start
TATA-box	Glycine max	578	-	5	TAATA	core promoter element around -30 of transcription start
TATA-box	Lycopersicon esculentum	590	+	5	TTTTA	core promoter element around -30 of transcription start
TATA-box	Glycine max	593	-	5	TAATA	core promoter element around -30 of transcription start
TATA-box	Glycine max	603	+	5	TAATA	core promoter element around -30 of transcription start
TATA-box	Arabidopsis thaliana	620	+	4	TATA	core promoter element around -30 of transcription start
TATA-box	Glycine max	625	+	5	TAATA	core promoter element around -30 of transcription start
TATA-box	Brassica napus	672	+	6	ATTATA	core promoter element around -30 of transcription start
TATA-box	Arabidopsis thaliana	673	-	5	TATAA	core promoter element around -30 of transcription start
TATA-box	Ac	674	+	7	TATAAAT	core promoter element around -30 of transcription start
TATA-box	Lycopersicon esculentum	687	-	5	TTTTA	core promoter element around -30 of transcription start
TATA-box	Glycine max	704	+	5	TAATA	core promoter element around -30 of transcription start
TATA-box	Lycopersicon esculentum	707	-	5	TTTTA	core promoter element around -30 of transcription start
TATA-box	Glycine max	727	+	5	TAATA	core promoter element around -30 of transcription start
TATA-box	Lycopersicon esculentum	734	-	5	TTTTA	core promoter element around -30 of transcription start
TATA-box	Glycine max	789	+	5	TAATA	core promoter element around -30 of transcription start
TATA-box	Arabidopsis thaliana	792	-	4	TATA	core promoter element around -30 of transcription start
TATA-box	Glycine max	800	-	5	TAATA	core promoter element around -30 of transcription start
TATA-box	Glycine max	803	+	5	TAATA	core promoter element around -30 of transcription start
TATA-box	Lycopersicon esculentum	813	-	5	TTTTA	core promoter element around -30 of transcription start
TATA-box	Lycopersicon esculentum	835	-	5	TTTTA	core promoter element around -30 of transcription start
TATA-box	Brassica napus	839	-	6	ATATAT	core promoter element around -30 of transcription start
TATA-box	Arabidopsis thaliana	840	-	4	TATA	core promoter element around -30 of transcription start
TATA-box	Glycine max	842	-	5	TAATA	core promoter element around -30 of transcription start
TATA-box	Daucus carota	848	+	9	ccTATAAATT	core promoter element around -30 of transcription start
TATA-box	Arabidopsis thaliana	849	-	5	TATAA	core promoter element around -30 of transcription start
TATA-box	Ac	850	+	7	TATAAAT	core promoter element around -30 of transcription start
TATA-box	Lycopersicon esculentum	857	-	5	TTTTA	core promoter element around -30 of transcription start
TATA-box	Zea mays	906	-	8	TTTAAAAA	core promoter element around -30 of transcription start
TATA-box	Lycopersicon esculentum	907	+	5	TTTTA	core promoter element around -30 of transcription start
TATA-box	Zea mays	908	+	8	TTTAAAAA	core promoter element around -30 of transcription start
TATA-box	Lycopersicon esculentum	910	-	5	TTTTA	core promoter element around -30 of transcription start
TATA-box	Lycopersicon esculentum	920	+	5	TTTTA	core promoter element around -30 of transcription start
TATA-box	Lycopersicon esculentum	923	-	5	TTTTA	core promoter element around -30 of transcription start
TATA-box	Lycopersicon esculentum	981	+	5	TTTTA	core promoter element around -30 of transcription start
TATA-box	Lycopersicon esculentum	984	-	5	TTTTA	core promoter element around -30 of transcription start
TATA-box	Glycine max	1013	-	5	TAATA	core promoter element around -30 of transcription start
TATA-box	Antirrhinum majus	1017	-	8	TATAAATT	core promoter element around -30 of transcription start
TATA-box	Arabidopsis thaliana	1019	-	6	TATAAA	core promoter element around -30 of transcription start
TATA-box	Arabidopsis thaliana	1020	-	5	TATAA	core promoter element around -30 of transcription start
TATA-box	Arabidopsis thaliana	1021	+	6	TATAAA	core promoter element around -30 of transcription start
TATA-box	Lycopersicon esculentum	1023	-	5	TTTTA	core promoter element around -30 of transcription start
TATA-box	Lycopersicon esculentum	1032	+	5	TTTTA	core promoter element around -30 of transcription start
TATA-box	Glycine max	1035	+	5	TAATA	core promoter element around -30 of transcription start
TATA-box	Brassica napus	1037	-	6	ATATAT	core promoter element around -30 of transcription start
TATA-box	Arabidopsis thaliana	1038	-	4	TATA	core promoter element around -30 of transcription start
TATA-box	Lycopersicon esculentum	1045	+	5	TTTTA	core promoter element around -30 of transcription start
TATA-box	Glycine max	1048	+	5	TAATA	core promoter element around -30 of transcription start
TATA-box	Brassica oleracea	1050	+	6	ATATAA	core promoter element around -30 of transcription start
TATA-box	Arabidopsis thaliana	1051	+	6	TATAAA	core promoter element around -30 of transcription start
TATA-box	Lycopersicon esculentum	1053	-	5	TTTTA	core promoter element around -30 of transcription start
TATA-box	Glycine max	1058	-	5	TAATA	core promoter element around -30 of transcription start
TATA-box	Glycine max	1061	-	5	TAATA	core promoter element around -30 of transcription start
TATA-box	Lycopersicon esculentum	1064	-	5	TTTTA	core promoter element around -30 of transcription start
TATA-box	Brassica napus	1070	-	6	ATATAT	core promoter element around -30 of transcription start
TATA-box	Arabidopsis thaliana	1071	-	4	TATA	core promoter element around -30 of transcription start
TATA-box	Antirrhinum majus	1094	-	8	TATAAATT	core promoter element around -30 of transcription start
TATA-box	Ac	1095	-	7	TATAAAT	core promoter element around -30 of transcription start
TATA-box	Arabidopsis thaliana	1096	-	6	TATAAA	core promoter element around -30 of transcription start
TATA-box	Arabidopsis thaliana	1097	-	5	TATAA	core promoter element around -30 of transcription start
TATA-box	Arabidopsis thaliana	1098	-	4	TATA	core promoter element around -30 of transcription start
TATA-box	Glycine max	1168	-	5	TAATA	core promoter element around -30 of transcription start
TATA-box	Brassica napus	1175	+	6	ATTATA	core promoter element around -30 of transcription start
TATA-box	Arabidopsis thaliana	1176	-	7	TATATAA	core promoter element around -30 of transcription start
TATA-box	Arabidopsis thaliana	1177	+	9	taTATAAAtc	core promoter element around -30 of transcription start
TATA-box	Brassica oleracea	1178	+	7	ATATAAT	core promoter element around -30 of transcription start
TATA-box	Arabidopsis thaliana	1179	-	4	TATA	core promoter element around -30 of transcription start
TATA-box	Glycine max	1228	-	5	TAATA	core promoter element around -30 of transcription start
TATA-box	Pisum sativum	1282	-	7	TATATGT	core promoter element around -30 of transcription start
TATA-box	Brassica oleracea	1284	+	6	ATATAA	core promoter element around -30 of transcription start
TATA-box	Arabidopsis thaliana	1285	-	4	TATA	core promoter element around -30 of transcription start
TATA-box	Pisum sativum	1354	-	8	TATAAAAT	core promoter element around -30 of transcription start
TATA-box	Arabidopsis thaliana	1355	-	7	TATAAAA	core promoter element around -30 of transcription start
TATA-box	Arabidopsis thaliana	1356	-	11	TATAAATATAAA	core promoter element around -30 of transcription start
TATA-box	Arabidopsis thaliana	1357	-	5	TATAA	core promoter element around -30 of transcription start
TATA-box	Arabidopsis thaliana	1358	-	4	TATA	core promoter element around -30 of transcription start
TATA-box	Lycopersicon esculentum	1373	-	5	TTTTA	core promoter element around -30 of transcription start
TATA-box	Lycopersicon esculentum	1380	-	5	TTTTA	core promoter element around -30 of transcription start
TATA-box	Glycine max	1400	+	5	TAATA	core promoter element around -30 of transcription start
TATA-box	Lycopersicon esculentum	1403	-	5	TTTTA	core promoter element around -30 of transcription start
TATA-box	Lycopersicon esculentum	1464	+	5	TTTTA	core promoter element around -30 of transcription start
TATA-box	Brassica oleracea	1483	+	6	ATATAA	core promoter element around -30 of transcription start
TATA-box	Arabidopsis thaliana	1484	-	4	TATA	core promoter element around -30 of transcription start
Nodule-site2	Dianthus caryophyllus	1086	-	8	ATTTCAAA	ethylene-responsive element
3-AF1 binding site	Solanum tuberosum	1100	+	10	TAAGAGAGGAA	light responsive element
Box I	Pisum sativum	968	+	7	TTTCAAA	light responsive element
Box I	Pisum sativum	1086	-	7	TTTCAAA	light responsive element
GT1-motif	Avena sativa	679	-	7	GGTTAAT	light responsive element
GT1-motif	Arabidopsis thaliana	832	+	6	GGTTAA	light responsive element
GT1-motif	Arabidopsis thaliana	680	-	6	GGTTAA	light responsive element
GT1-motif	Arabidopsis thaliana	1419	-	6	GGTTAA	light responsive element
Sp1	Zea mays	1118	+	5.5	CC(G/A)CCC	light responsive element
Nodule-site2	Glycine max	637	-	15	CTTAAATTATTTATTT	nodule specific factor binding site
ATCT-motif	Pisum sativum	132	+	9	AATCTAATCC	part of a conserved DNA module involved in light responsiveness
ATCT-motif	Arabidopsis thaliana	362	+	9	AATCTAATCT	part of a conserved DNA module involved in light responsiveness
Box 4	Petroselinum crispum	37	+	6	ATTAAT	part of a conserved DNA module involved in light responsiveness
Box 4	Petroselinum crispum	801	-	6	ATTAAT	part of a conserved DNA module involved in light responsiveness
Box 4	Petroselinum crispum	359	+	6	ATTAAT	part of a conserved DNA module involved in light responsiveness
Box 4	Petroselinum crispum	1014	-	6	ATTAAT	part of a conserved DNA module involved in light responsiveness
Box 4	Petroselinum crispum	59	+	6	ATTAAT	part of a conserved DNA module involved in light responsiveness
Box 4	Petroselinum crispum	702	+	6	ATTAAT	part of a conserved DNA module involved in light responsiveness
CATT-motif	Zea mays	1189	+	6	GCATTC	part of a light responsive element
chs-CMA1a	Daucus carota	948	-	8	TTACTTAA	part of a light responsive element
GATA-motif	Arabidopsis thaliana	44	+	10	AAGATAAGATT	part of a light responsive element
I-box	Arabidopsis thaliana	46	+	9	GATAAGATT	part of a light responsive element
AT1-motif	Solanum tuberosum	583	+	13	AATTATTTTTTATT	part of a light responsive module
TATCCAT/C-motif	Oryza sativa	573	-	7	TATCCAT	associated with G-box
DCL2a - D
Element	Specie	Localization	Orientation	Score	Sequence	Function
5UTR Py-rich stretch	Lycopersicon esculentum	1474	-	9	TTTCTTCTCT	cis-acting element conferring high transcription levels
TGA-element	Brassica oleracea	1186	+	6	AACGAC	auxin-responsive element
TC-rich repeats	Nicotiana tabacum	696	+	9	GTTTTCTTAC	cis-acting element involved in defense and stress responsiveness
TC-rich repeats	Nicotiana tabacum	1402	-	9	ATTCTCTAAC	cis-acting element involved in defense and stress responsiveness
TC-rich repeats	Nicotiana tabacum	1375	-	9	ATTCTCTAAC	cis-acting element involved in defense and stress responsiveness
HSE	Brassica oleracea	260	-	9	AGAAAATTCG	cis-acting element involved in heat stress responsiveness
HSE	Brassica oleracea	805	+	9	AGAAAATTCG	cis-acting element involved in heat stress responsiveness
HSE	Brassica oleracea	500	+	9	AGAAAATTCG	cis-acting element involved in heat stress responsiveness
LTR	Hordeum vulgare	231	-	6	CCGAAA	cis-acting element involved in low-temperature responsiveness
LTR	Hordeum vulgare	837	+	6	CCGAAA	cis-acting element involved in low-temperature responsiveness
LTR	Hordeum vulgare	532	+	6	CCGAAA	cis-acting element involved in low-temperature responsiveness
TCA-element	Nicotiana tabacum	901	+	9	CCATCTTTTT	cis-acting element involved in salicylic acid responsiveness
TCA-element	Brassica oleracea	1163	+	9	CAGAAAAGGA	cis-acting element involved in salicylic acid responsiveness
ARE	Zea mays	973	+	6	TGGTTT	cis-acting regulatory element essential for the anaerobic induction
circadian	Lycopersicon esculentum	1191	+	9	CAAAGATATC	cis-acting regulatory element involved in circadian control
circadian	Lycopersicon esculentum	1275	-	6	CAANNNNATC	cis-acting regulatory element involved in circadian control
G-box	Lycopersicon esculentum	180	+	11	ACACGTGGCACC	cis-acting regulatory element involved in light responsiveness
Skn-1_motif	Oryza sativa	1412	+	5	GTCAT	cis-acting regulatory element required for endosperm expression
CAAT-box	Brassica rapa	17	+	5	CAAAT	common cis-acting element in promoter and enhancer regions
CAAT-box	Brassica rapa	1018	+	5	CAAAT	common cis-acting element in promoter and enhancer regions
CAAT-box	Arabidopsis thaliana	704	+	5	CCAAT	common cis-acting element in promoter and enhancer regions
CAAT-box	Hordeum vulgare	1448	-	4	CAAT	common cis-acting element in promoter and enhancer regions
CAAT-box	Brassica rapa	54	+	5	CAAAT	common cis-acting element in promoter and enhancer regions
CAAT-box	Glycine max	1087	-	5	CAATT	common cis-acting element in promoter and enhancer regions
CAAT-box	Brassica rapa	741	+	5	CAAAT	common cis-acting element in promoter and enhancer regions
CAAT-box	Brassica rapa	1080	-	5	CAAAT	common cis-acting element in promoter and enhancer regions
CAAT-box	Hordeum vulgare	38	+	4	CAAT	common cis-acting element in promoter and enhancer regions
CAAT-box	Hordeum vulgare	1088	-	4	CAAT	common cis-acting element in promoter and enhancer regions
CAAT-box	Glycine max	705	+	5	CAATT	common cis-acting element in promoter and enhancer regions
CAAT-box	Hordeum vulgare	644	-	4	CAAT	common cis-acting element in promoter and enhancer regions
CAAT-box	Hordeum vulgare	852	-	4	CAAT	common cis-acting element in promoter and enhancer regions
TATA-box	Arabidopsis thaliana	3	-	5	TATAA	core promoter element around -30 of transcription start
TATA-box	Ac	4	+	7	TATAAAT	core promoter element around -30 of transcription start
TATA-box	Lycopersicon esculentum	10	-	5	TTTTA	core promoter element around -30 of transcription start
TATA-box	Glycine max	41	-	5	TAATA	core promoter element around -30 of transcription start
TATA-box	Lycopersicon esculentum	64	+	5	TTTTA	core promoter element around -30 of transcription start
TATA-box	Lycopersicon esculentum	70	-	5	TTTTA	core promoter element around -30 of transcription start
TATA-box	Glycine max	75	+	5	TAATA	core promoter element around -30 of transcription start
TATA-box	Lycopersicon esculentum	78	-	5	TTTTA	core promoter element around -30 of transcription start
TATA-box	Lycopersicon esculentum	83	-	5	TTTTA	core promoter element around -30 of transcription start
TATA-box	Lycopersicon esculentum	88	-	5	TTTTA	core promoter element around -30 of transcription start
TATA-box	Lycopersicon esculentum	99	-	5	TTTTA	core promoter element around -30 of transcription start
TATA-box	Arabidopsis thaliana	107	+	4	TATA	core promoter element around -30 of transcription start
TATA-box	Lycopersicon esculentum	113	+	5	TTTTA	core promoter element around -30 of transcription start
TATA-box	Lycopersicon esculentum	123	-	5	TTTTA	core promoter element around -30 of transcription start
TATA-box	Oryza sativa	131	+	7	TACAAAA	core promoter element around -30 of transcription start
TATA-box	Lycopersicon esculentum	145	-	5	TTTTA	core promoter element around -30 of transcription start
TATA-box	Lycopersicon esculentum	153	-	5	TTTTA	core promoter element around -30 of transcription start
TATA-box	Lycopersicon esculentum	239	+	5	TTTTA	core promoter element around -30 of transcription start
TATA-box	Lycopersicon esculentum	264	+	5	TTTTA	core promoter element around -30 of transcription start
TATA-box	Glycine max	267	-	5	TAATA	core promoter element around -30 of transcription start
TATA-box	Zea mays	273	+	8	TTTAAAAA	core promoter element around -30 of transcription start
TATA-box	Lycopersicon esculentum	275	-	5	TTTTA	core promoter element around -30 of transcription start
TATA-box	Arabidopsis thaliana	282	+	4	TATA	core promoter element around -30 of transcription start
TATA-box	Lycopersicon esculentum	297	+	5	TTTTA	core promoter element around -30 of transcription start
TATA-box	Glycine max	300	-	5	TAATA	core promoter element around -30 of transcription start
TATA-box	Lycopersicon esculentum	305	+	5	TTTTA	core promoter element around -30 of transcription start
TATA-box	Lycopersicon esculentum	315	+	5	TTTTA	core promoter element around -30 of transcription start
TATA-box	Lycopersicon esculentum	356	+	5	TTTTA	core promoter element around -30 of transcription start
TATA-box	Glycine max	359	-	5	TAATA	core promoter element around -30 of transcription start
TATA-box	Lycopersicon esculentum	362	-	5	TTTTA	core promoter element around -30 of transcription start
TATA-box	Glycine max	368	+	5	TAATA	core promoter element around -30 of transcription start
TATA-box	Lycopersicon esculentum	371	-	5	TTTTA	core promoter element around -30 of transcription start
TATA-box	Lycopersicon esculentum	396	+	5	TTTTA	core promoter element around -30 of transcription start
TATA-box	Lycopersicon esculentum	401	+	5	TTTTA	core promoter element around -30 of transcription start
TATA-box	Lycopersicon esculentum	406	+	5	TTTTA	core promoter element around -30 of transcription start
TATA-box	Zea mays	407	+	8	TTTAAAAA	core promoter element around -30 of transcription start
TATA-box	Lycopersicon esculentum	409	-	5	TTTTA	core promoter element around -30 of transcription start
TATA-box	Lycopersicon esculentum	449	-	5	TTTTA	core promoter element around -30 of transcription start
TATA-box	Glycine max	454	+	5	TAATA	core promoter element around -30 of transcription start
TATA-box	Brassica oleracea	456	+	6	ATATAA	core promoter element around -30 of transcription start
TATA-box	Arabidopsis thaliana	457	+	6	TATAAA	core promoter element around -30 of transcription start
TATA-box	Lycopersicon esculentum	459	-	5	TTTTA	core promoter element around -30 of transcription start
TATA-box	Glycine max	464	+	5	TAATA	core promoter element around -30 of transcription start
TATA-box	Lycopersicon esculentum	467	-	5	TTTTA	core promoter element around -30 of transcription start
TATA-box	Arabidopsis thaliana	483	+	4	TATA	core promoter element around -30 of transcription start
TATA-box	Zea mays	489	-	8	TTTAAAAA	core promoter element around -30 of transcription start
TATA-box	Lycopersicon esculentum	490	+	5	TTTTA	core promoter element around -30 of transcription start
TATA-box	Glycine max	498	+	5	TAATA	core promoter element around -30 of transcription start
TATA-box	Lycopersicon esculentum	501	-	5	TTTTA	core promoter element around -30 of transcription start
TATA-box	Zea mays	546	-	8	TTTAAAAA	core promoter element around -30 of transcription start
TATA-box	Lycopersicon esculentum	547	+	5	TTTTA	core promoter element around -30 of transcription start
TATA-box	Zea mays	548	+	8	TTTAAAAA	core promoter element around -30 of transcription start
TATA-box	Lycopersicon esculentum	550	-	5	TTTTA	core promoter element around -30 of transcription start
TATA-box	Arabidopsis thaliana	558	+	8	TATTTAAA	core promoter element around -30 of transcription start
TATA-box	Zea mays	560	+	8	TTTAAAAA	core promoter element around -30 of transcription start
TATA-box	Lycopersicon esculentum	562	-	5	TTTTA	core promoter element around -30 of transcription start
TATA-box	Glycine max	578	+	5	TAATA	core promoter element around -30 of transcription start
TATA-box	Lycopersicon esculentum	602	-	5	TTTTA	core promoter element around -30 of transcription start
TATA-box	Lycopersicon esculentum	612	-	5	TTTTA	core promoter element around -30 of transcription start
TATA-box	Glycine max	617	+	5	TAATA	core promoter element around -30 of transcription start
TATA-box	Glycine max	632	+	5	TAATA	core promoter element around -30 of transcription start
TATA-box	Brassica napus	634	+	6	ATATAT	core promoter element around -30 of transcription start
TATA-box	Arabidopsis thaliana	635	+	4	TATA	core promoter element around -30 of transcription start
TATA-box	Lycopersicon esculentum	640	+	5	TTTTA	core promoter element around -30 of transcription start
TATA-box	Glycine max	652	+	5	TAATA	core promoter element around -30 of transcription start
TATA-box	Lycopersicon esculentum	655	-	5	TTTTA	core promoter element around -30 of transcription start
TATA-box	Arabidopsis thaliana	710	+	8	TATTTAAA	core promoter element around -30 of transcription start
TATA-box	Zea mays	712	+	8	TTTAAAAA	core promoter element around -30 of transcription start
TATA-box	Lycopersicon esculentum	714	-	5	TTTTA	core promoter element around -30 of transcription start
TATA-box	Brassica oleracea	744	+	7	ATATAAT	core promoter element around -30 of transcription start
TATA-box	Arabidopsis thaliana	745	+	4	TATA	core promoter element around -30 of transcription start
TATA-box	Lycopersicon esculentum	755	-	5	TTTTA	core promoter element around -30 of transcription start
TATA-box	Lycopersicon esculentum	765	-	5	TTTTA	core promoter element around -30 of transcription start
TATA-box	Lycopersicon esculentum	773	-	5	TTTTA	core promoter element around -30 of transcription start
TATA-box	Arabidopsis thaliana	789	-	4	TATA	core promoter element around -30 of transcription start
TATA-box	Glycine max	803	+	5	TAATA	core promoter element around -30 of transcription start
TATA-box	Lycopersicon esculentum	806	-	5	TTTTA	core promoter element around -30 of transcription start
TATA-box	Arabidopsis thaliana	847	-	9	tcTATATAtt	core promoter element around -30 of transcription start
TATA-box	Brassica napus	848	-	6	ATATAT	core promoter element around -30 of transcription start
TATA-box	Arabidopsis thaliana	849	-	4	TATA	core promoter element around -30 of transcription start
TATA-box	Lycopersicon esculentum	920	+	5	TTTTA	core promoter element around -30 of transcription start
TATA-box	Lycopersicon esculentum	927	+	5	TTTTA	core promoter element around -30 of transcription start
TATA-box	Lycopersicon esculentum	938	+	5	TTTTA	core promoter element around -30 of transcription start
TATA-box	Lycopersicon esculentum	953	-	5	TTTTA	core promoter element around -30 of transcription start
TATA-box	Lycopersicon esculentum	979	+	5	TTTTA	core promoter element around -30 of transcription start
TATA-box	Lycopersicon esculentum	989	+	5	TTTTA	core promoter element around -30 of transcription start
TATA-box	Glycine max	992	-	5	TAATA	core promoter element around -30 of transcription start
TATA-box	Lycopersicon esculentum	997	+	5	TTTTA	core promoter element around -30 of transcription start
TATA-box	Glycine max	1000	+	5	TAATA	core promoter element around -30 of transcription start
TATA-box	Lycopersicon esculentum	1003	-	5	TTTTA	core promoter element around -30 of transcription start
TATA-box	Zea mays	1025	-	8	TTTAAAAA	core promoter element around -30 of transcription start
TATA-box	Lycopersicon esculentum	1026	+	5	TTTTA	core promoter element around -30 of transcription start
TATA-box	Zea mays	1027	+	8	TTTAAAAA	core promoter element around -30 of transcription start
TATA-box	Lycopersicon esculentum	1029	-	5	TTTTA	core promoter element around -30 of transcription start
TATA-box	Lycopersicon esculentum	1041	+	5	TTTTA	core promoter element around -30 of transcription start
TATA-box	Lycopersicon esculentum	1044	-	5	TTTTA	core promoter element around -30 of transcription start
TATA-box	Glycine max	1054	-	5	TAATA	core promoter element around -30 of transcription start
TATA-box	Lycopersicon esculentum	1057	-	5	TTTTA	core promoter element around -30 of transcription start
TATA-box	Glycine max	1063	-	5	TAATA	core promoter element around -30 of transcription start
TATA-box	Glycine max	1066	-	5	TAATA	core promoter element around -30 of transcription start
TATA-box	Lycopersicon esculentum	1069	-	5	TTTTA	core promoter element around -30 of transcription start
TATA-box	Brassica napus	1076	-	6	ATATAT	core promoter element around -30 of transcription start
TATA-box	Arabidopsis thaliana	1077	-	4	TATA	core promoter element around -30 of transcription start
TATA-box	Oryza sativa	1177	+	7	TACAAAA	core promoter element around -30 of transcription start
TATA-box	Lycopersicon esculentum	1209	+	5	TTTTA	core promoter element around -30 of transcription start
TATA-box	Pisum sativum	1263	-	7	TATATGT	core promoter element around -30 of transcription start
TATA-box	Brassica oleracea	1265	+	6	ATATAA	core promoter element around -30 of transcription start
TATA-box	Arabidopsis thaliana	1266	-	4	TATA	core promoter element around -30 of transcription start
TATA-box	Glycine max	1286	+	5	TAATA	core promoter element around -30 of transcription start
TATA-box	Pisum sativum	1336	-	8	TATAAAAT	core promoter element around -30 of transcription start
TATA-box	Arabidopsis thaliana	1337	-	7	TATAAAA	core promoter element around -30 of transcription start
TATA-box	Arabidopsis thaliana	1338	-	11	TATAAATATAAA	core promoter element around -30 of transcription start
TATA-box	Arabidopsis thaliana	1339	-	5	TATAA	core promoter element around -30 of transcription start
TATA-box	Arabidopsis thaliana	1340	-	4	TATA	core promoter element around -30 of transcription start
TATA-box	Zea mays	1360	-	8	TTTAAAAA	core promoter element around -30 of transcription start
TATA-box	Lycopersicon esculentum	1361	+	5	TTTTA	core promoter element around -30 of transcription start
TATA-box	Zea mays	1362	+	8	TTTAAAAA	core promoter element around -30 of transcription start
TATA-box	Lycopersicon esculentum	1364	-	5	TTTTA	core promoter element around -30 of transcription start
TATA-box	Lycopersicon esculentum	1387	-	5	TTTTA	core promoter element around -30 of transcription start
TATA-box	Arabidopsis thaliana	1464	-	5	TATAA	core promoter element around -30 of transcription start
TATA-box	Arabidopsis thaliana	1465	-	4	TATA	core promoter element around -30 of transcription start
ERE	Dianthus caryophyllus	330	-	8	ATTTCAAA	ethylene-responsive element
ERE	Dianthus caryophyllus	584	+	8	ATTTCAAA	ethylene-responsive element
ERE	Dianthus caryophyllus	431	+	8	ATTTCAAA	ethylene-responsive element
ERE	Dianthus caryophyllus	737	+	8	ATTTCAAA	ethylene-responsive element
GARE-motif	Brassica oleracea	934	-	7	AAACAGA	gibberellin-responsive element
GARE-motif	Brassica oleracea	1156	-	7	AAACAGA	gibberellin-responsive element
P-box	Oryza sativa	525	-	7	CCTTTTG	gibberellin-responsive element
Box I	Pisum sativum	330	-	7	TTTCAAA	light responsive element
Box I	Pisum sativum	795	-	7	TTTCAAA	light responsive element
Box I	Pisum sativum	585	+	7	TTTCAAA	light responsive element
Box I	Pisum sativum	1081	-	7	TTTCAAA	light responsive element
Box I	Pisum sativum	432	+	7	TTTCAAA	light responsive element
Box I	Pisum sativum	738	+	7	TTTCAAA	light responsive element
MBS	Arabidopsis thaliana	141	-	6	TAACTG	MYB binding site involved in drought-inducibility
MBS	Arabidopsis thaliana	678	+	6	CAACTG	MYB binding site involved in drought-inducibility
MBSI	Petunia hybrida	135	+	11	aaaAaaC(G/C)GTTA	MYB binding site involved in flavonoid biosynthetic genes regulation
Box 4	Petroselinum crispum	576	+	6	ATTAAT	part of a conserved DNA module involved in light responsiveness
CATT-motif	Zea mays	1139	+	6	GCATTC	part of a light responsive element
chs-CMA1a	Daucus carota	43	-	8	TTACTTAA	part of a light responsive element
TCCC-motif	Spinacia oleracea	1148	+	7	TCTCCCT	part of a light responsive element
WUN-motif	Brassica oleracea	1173	+	9	TCATTACGAA	wound-responsive element
DCL2b- A
Element	Specie	Localization	Orientation	Score	Sequence	Function
TC-rich repeats	Nicotiana tabacum	1122	-	9	ATTCTCTAAC	cis-acting element involved in defense and stress responsiveness
TC-rich repeats	Nicotiana tabacum	1326	-	9	ATTCTCTAAC	cis-acting element involved in defense and stress responsiveness
HSE	Brassica oleracea	288	+	9	AAAAAATTTC	cis-acting element involved in heat stress responsiveness
TCA-element	Brassica oleracea	1126	+	9	GAGAAGAATA	cis-acting element involved in salicylic acid responsiveness
TCA-element	Brassica oleracea	1330	+	9	GAGAAGAATA	cis-acting element involved in salicylic acid responsiveness
A-box	Petroselinum crispum	304	+	6	CCGTCC	cis-acting regulatory element
ATGCAAAT motif	Oryza sativa	77	+	8	ATACAAAT	cis-acting regulatory element associated to the TGAGTCA motif
CGTCA-motif	Hordeum vulgare	615	+	5	CGTCA	cis-acting regulatory element involved in the MeJA-responsiveness
CGTCA-motif	Hordeum vulgare	1428	-	5	CGTCA	cis-acting regulatory element involved in the MeJA-responsiveness
CGTCA-motif	Hordeum vulgare	1317	+	5	CGTCA	cis-acting regulatory element involved in the MeJA-responsiveness
TGACG-motif	Hordeum vulgare	615	-	5	TGACG	cis-acting regulatory element involved in the MeJA-responsiveness
TGACG-motif	Hordeum vulgare	1428	+	5	TGACG	cis-acting regulatory element involved in the MeJA-responsiveness
TGACG-motif	Hordeum vulgare	1317	-	5	TGACG	cis-acting regulatory element involved in the MeJA-responsiveness
CCGTCC-box	Arabidopsis thaliana	304	+	6	CCGTCC	cis-acting regulatory element related to meristem specific activation
Skn-1_motif	Oryza sativa	1237	+	5	GTCAT	cis-acting regulatory element required for endosperm expression
Skn-1_motif	Oryza sativa	1318	+	5	GTCAT	cis-acting regulatory element required for endosperm expression
CAAT-box	Brassica rapa	8	-	5	CAAAT	common cis-acting element in promoter and enhancer regions
CAAT-box	Glycine max	33	-	5	CAATT	common cis-acting element in promoter and enhancer regions
CAAT-box	Hordeum vulgare	34	-	4	CAAT	common cis-acting element in promoter and enhancer regions
CAAT-box	Brassica rapa	80	+	5	CAAAT	common cis-acting element in promoter and enhancer regions
CAAT-box	Arabidopsis thaliana	85	-	6	gGCAAT	common cis-acting element in promoter and enhancer regions
CAAT-box	Hordeum vulgare	233	+	4	CAAT	common cis-acting element in promoter and enhancer regions
CAAT-box	Hordeum vulgare	262	+	4	CAAT	common cis-acting element in promoter and enhancer regions
CAAT-box	Hordeum vulgare	372	+	4	CAAT	common cis-acting element in promoter and enhancer regions
CAAT-box	Hordeum vulgare	378	+	4	CAAT	common cis-acting element in promoter and enhancer regions
CAAT-box	Hordeum vulgare	402	-	4	CAAT	common cis-acting element in promoter and enhancer regions
CAAT-box	Brassica rapa	501	-	5	CAAAT	common cis-acting element in promoter and enhancer regions
CAAT-box	Hordeum vulgare	513	+	4	CAAT	common cis-acting element in promoter and enhancer regions
CAAT-box	Arabidopsis thaliana	761	-	6	gGCAAT	common cis-acting element in promoter and enhancer regions
CAAT-box	Petunia hybrida	786	-	7	TGCCAAC	common cis-acting element in promoter and enhancer regions
CAAT-box	Hordeum vulgare	801	-	4	CAAT	common cis-acting element in promoter and enhancer regions
CAAT-box	Hordeum vulgare	808	+	4	CAAT	common cis-acting element in promoter and enhancer regions
CAAT-box	Brassica rapa	893	-	5	CAAAT	common cis-acting element in promoter and enhancer regions
CAAT-box	Hordeum vulgare	1012	-	4	CAAT	common cis-acting element in promoter and enhancer regions
CAAT-box	Hordeum vulgare	1234	-	4	CAAT	common cis-acting element in promoter and enhancer regions
CAAT-box	Hordeum vulgare	1242	-	4	CAAT	common cis-acting element in promoter and enhancer regions
CAAT-box	Hordeum vulgare	1375	-	4	CAAT	common cis-acting element in promoter and enhancer regions
CAAT-box	Glycine max	1400	+	5	CAATT	common cis-acting element in promoter and enhancer regions
CAAT-box	Hordeum vulgare	1426	-	4	CAAT	common cis-acting element in promoter and enhancer regions
CAAT-box	Glycine max	1491	-	5	CAATT	common cis-acting element in promoter and enhancer regions
CAAT-box	Hordeum vulgare	1492	-	4	CAAT	common cis-acting element in promoter and enhancer regions
TATA-box	Arabidopsis thaliana	13	-	7	TATAAAA	core promoter element around -30 of transcription start
TATA-box	Arabidopsis thaliana	14	-	6	TATAAA	core promoter element around -30 of transcription start
TATA-box	Arabidopsis thaliana	15	-	5	TATAA	core promoter element around -30 of transcription start
TATA-box	Arabidopsis thaliana	16	+	4	TATA	core promoter element around -30 of transcription start
TATA-box	Lycopersicon esculentum	29	+	5	TTTTA	core promoter element around -30 of transcription start
TATA-box	Brassica napus	42	+	6	ATATAT	core promoter element around -30 of transcription start
TATA-box	Arabidopsis thaliana	43	+	4	TATA	core promoter element around -30 of transcription start
TATA-box	Glycine max	45	-	5	TAATA	core promoter element around -30 of transcription start
TATA-box	Glycine max	48	+	5	TAATA	core promoter element around -30 of transcription start
TATA-box	Brassica napus	50	+	6	ATATAT	core promoter element around -30 of transcription start
TATA-box	Arabidopsis thaliana	51	+	4	TATA	core promoter element around -30 of transcription start
TATA-box	Arabidopsis thaliana	53	+	4	TATA	core promoter element around -30 of transcription start
TATA-box	Lycopersicon esculentum	62	+	5	TTTTA	core promoter element around -30 of transcription start
TATA-box	Glycine max	70	+	5	TAATA	core promoter element around -30 of transcription start
TATA-box	Brassica napus	107	+	6	ATTATA	core promoter element around -30 of transcription start
TATA-box	Arabidopsis thaliana	108	-	5	TATAA	core promoter element around -30 of transcription start
TATA-box	Arabidopsis thaliana	109	+	4	TATA	core promoter element around -30 of transcription start
TATA-box	Lycopersicon esculentum	114	+	5	TTTTA	core promoter element around -30 of transcription start
TATA-box	Lycopersicon esculentum	124	-	5	TTTTA	core promoter element around -30 of transcription start
TATA-box	Arabidopsis thaliana	127	-	9	tcTATATAtt	core promoter element around -30 of transcription start
TATA-box	Brassica napus	128	+	6	ATATAT	core promoter element around -30 of transcription start
TATA-box	Arabidopsis thaliana	129	+	4	TATA	core promoter element around -30 of transcription start
TATA-box	Brassica oleracea	130	+	6	ATATAA	core promoter element around -30 of transcription start
TATA-box	Arabidopsis thaliana	131	+	6	TATAAA	core promoter element around -30 of transcription start
TATA-box	Lycopersicon esculentum	133	-	5	TTTTA	core promoter element around -30 of transcription start
TATA-box	Glycine max	139	+	5	TAATA	core promoter element around -30 of transcription start
TATA-box	Lycopersicon esculentum	156	-	5	TTTTA	core promoter element around -30 of transcription start
TATA-box	Brassica napus	160	+	6	ATTATA	core promoter element around -30 of transcription start
TATA-box	Arabidopsis thaliana	161	-	5	TATAA	core promoter element around -30 of transcription start
TATA-box	Arabidopsis thaliana	162	+	4	TATA	core promoter element around -30 of transcription start
TATA-box	Lycopersicon esculentum	175	-	5	TTTTA	core promoter element around -30 of transcription start
TATA-box	Lycopersicon esculentum	184	-	5	TTTTA	core promoter element around -30 of transcription start
TATA-box	Lycopersicon esculentum	189	+	5	TTTTA	core promoter element around -30 of transcription start
TATA-box	Brassica napus	211	+	6	ATTATA	core promoter element around -30 of transcription start
TATA-box	Arabidopsis thaliana	212	-	5	TATAA	core promoter element around -30 of transcription start
TATA-box	Arabidopsis thaliana	213	+	6	TATAAA	core promoter element around -30 of transcription start
TATA-box	Lycopersicon esculentum	215	-	5	TTTTA	core promoter element around -30 of transcription start
TATA-box	Glycine max	221	-	5	TAATA	core promoter element around -30 of transcription start
TATA-box	Glycine max	228	+	5	TAATA	core promoter element around -30 of transcription start
TATA-box	Lycopersicon esculentum	249	+	5	TTTTA	core promoter element around -30 of transcription start
TATA-box	Arabidopsis thaliana	267	-	6	TATAAA	core promoter element around -30 of transcription start
TATA-box	Arabidopsis thaliana	268	-	5	TATAA	core promoter element around -30 of transcription start
TATA-box	Arabidopsis thaliana	269	+	4	TATA	core promoter element around -30 of transcription start
TATA-box	Pisum sativum	293	-	8	TATAAAAT	core promoter element around -30 of transcription start
TATA-box	Arabidopsis thaliana	294	-	7	TATAAAA	core promoter element around -30 of transcription start
TATA-box	Arabidopsis thaliana	295	-	6	TATAAA	core promoter element around -30 of transcription start
TATA-box	Arabidopsis thaliana	296	-	5	TATAA	core promoter element around -30 of transcription start
TATA-box	Arabidopsis thaliana	297	+	4	TATA	core promoter element around -30 of transcription start
TATA-box	Lycopersicon esculentum	311	-	5	TTTTA	core promoter element around -30 of transcription start
TATA-box	Glycine max	316	-	5	TAATA	core promoter element around -30 of transcription start
TATA-box	Lycopersicon esculentum	329	-	5	TTTTA	core promoter element around -30 of transcription start
TATA-box	Lycopersicon esculentum	334	+	5	TTTTA	core promoter element around -30 of transcription start
TATA-box	Helianthus annuus	341	-	6	TATACA	core promoter element around -30 of transcription start
TATA-box	Arabidopsis thaliana	343	+	4	TATA	core promoter element around -30 of transcription start
TATA-box	Glycine max	345	+	5	TAATA	core promoter element around -30 of transcription start
TATA-box	Avena sativa	349	-	12	TATATTTATATTT	core promoter element around -30 of transcription start
TATA-box	Brassica oleracea	351	+	7	ATATAAT	core promoter element around -30 of transcription start
TATA-box	Arabidopsis thaliana	352	+	4	TATA	core promoter element around -30 of transcription start
TATA-box	Brassica napus	356	+	6	ATTATA	core promoter element around -30 of transcription start
TATA-box	Arabidopsis thaliana	357	-	5	TATAA	core promoter element around -30 of transcription start
TATA-box	Arabidopsis thaliana	358	+	4	TATA	core promoter element around -30 of transcription start
TATA-box	Glycine max	363	+	5	TAATA	core promoter element around -30 of transcription start
TATA-box	Lycopersicon esculentum	390	+	5	TTTTA	core promoter element around -30 of transcription start
TATA-box	Lycopersicon esculentum	393	-	5	TTTTA	core promoter element around -30 of transcription start
TATA-box	Lycopersicon esculentum	407	-	5	TTTTA	core promoter element around -30 of transcription start
TATA-box	Brassica oleracea	422	+	6	ATATAA	core promoter element around -30 of transcription start
TATA-box	Arabidopsis thaliana	423	+	6	TATAAA	core promoter element around -30 of transcription start
TATA-box	Lycopersicon esculentum	425	-	5	TTTTA	core promoter element around -30 of transcription start
TATA-box	Glycine max	433	-	5	TAATA	core promoter element around -30 of transcription start
TATA-box	Lycopersicon esculentum	436	-	5	TTTTA	core promoter element around -30 of transcription start
TATA-box	Brassica oleracea	451	+	6	ATATAA	core promoter element around -30 of transcription start
TATA-box	Arabidopsis thaliana	452	+	6	TATAAA	core promoter element around -30 of transcription start
TATA-box	Lycopersicon esculentum	454	-	5	TTTTA	core promoter element around -30 of transcription start
TATA-box	Glycine max	462	-	5	TAATA	core promoter element around -30 of transcription start
TATA-box	Lycopersicon esculentum	468	+	5	TTTTA	core promoter element around -30 of transcription start
TATA-box	Pisum sativum	472	-	7	TATATGT	core promoter element around -30 of transcription start
TATA-box	Brassica oleracea	474	+	6	ATATAA	core promoter element around -30 of transcription start
TATA-box	Arabidopsis thaliana	475	+	4	TATA	core promoter element around -30 of transcription start
TATA-box	Arabidopsis thaliana	490	+	9	tcTATATAtt	core promoter element around -30 of transcription start
TATA-box	Lycopersicon esculentum	508	+	5	TTTTA	core promoter element around -30 of transcription start
TATA-box	Arabidopsis thaliana	523	-	9	TAAAAATAA	core promoter element around -30 of transcription start
TATA-box	Lycopersicon esculentum	527	+	5	TTTTA	core promoter element around -30 of transcription start
TATA-box	Arabidopsis thaliana	542	+	4	TATA	core promoter element around -30 of transcription start
TATA-box	Glycine max	548	+	5	TAATA	core promoter element around -30 of transcription start
TATA-box	Arabidopsis thaliana	562	+	4	TATA	core promoter element around -30 of transcription start
TATA-box	Brassica napus	563	+	6	ATATAT	core promoter element around -30 of transcription start
TATA-box	Arabidopsis thaliana	564	+	4	TATA	core promoter element around -30 of transcription start
TATA-box	Brassica napus	575	+	6	ATTATA	core promoter element around -30 of transcription start
TATA-box	Arabidopsis thaliana	576	-	5	TATAA	core promoter element around -30 of transcription start
TATA-box	Arabidopsis thaliana	577	+	4	TATA	core promoter element around -30 of transcription start
TATA-box	Arabidopsis thaliana	591	+	4	TATA	core promoter element around -30 of transcription start
TATA-box	Arabidopsis thaliana	596	+	4	TATA	core promoter element around -30 of transcription start
TATA-box	Arabidopsis thaliana	598	+	4	TATA	core promoter element around -30 of transcription start
TATA-box	Daucus carota	671	+	9	ccTATAAATT	core promoter element around -30 of transcription start
TATA-box	Ac	673	+	7	TATAAAT	core promoter element around -30 of transcription start
TATA-box	Oryza sativa	710	+	7	TACAAAA	core promoter element around -30 of transcription start
TATA-box	Lycopersicon esculentum	875	+	5	TTTTA	core promoter element around -30 of transcription start
TATA-box	Brassica oleracea	913	+	6	ATATAA	core promoter element around -30 of transcription start
TATA-box	Arabidopsis thaliana	914	-	4	TATA	core promoter element around -30 of transcription start
TATA-box	Glycine max	936	+	5	TAATA	core promoter element around -30 of transcription start
TATA-box	Brassica oleracea	1057	+	6	ATATAA	core promoter element around -30 of transcription start
TATA-box	Arabidopsis thaliana	1058	-	4	TATA	core promoter element around -30 of transcription start
TATA-box	Arabidopsis thaliana	1073	-	7	TATAAAA	core promoter element around -30 of transcription start
TATA-box	Arabidopsis thaliana	1074	-	11	TATAAATATAAA	core promoter element around -30 of transcription start
TATA-box	Arabidopsis thaliana	1075	-	5	TATAA	core promoter element around -30 of transcription start
TATA-box	Arabidopsis thaliana	1076	-	4	TATA	core promoter element around -30 of transcription start
TATA-box	Arabidopsis thaliana	1094	-	9	tcTATATAtt	core promoter element around -30 of transcription start
TATA-box	Brassica napus	1095	-	6	ATATAT	core promoter element around -30 of transcription start
TATA-box	Arabidopsis thaliana	1096	-	8	TATATATA	core promoter element around -30 of transcription start
TATA-box	Brassica napus	1097	-	6	ATATAT	core promoter element around -30 of transcription start
TATA-box	Arabidopsis thaliana	1098	-	4	TATA	core promoter element around -30 of transcription start
TATA-box	Brassica napus	1099	-	6	ATATAT	core promoter element around -30 of transcription start
TATA-box	Arabidopsis thaliana	1100	-	4	TATA	core promoter element around -30 of transcription start
TATA-box	Lycopersicon esculentum	1104	+	5	TTTTA	core promoter element around -30 of transcription start
TATA-box	Zea mays	1105	+	8	TTTAAAAA	core promoter element around -30 of transcription start
TATA-box	Lycopersicon esculentum	1107	-	5	TTTTA	core promoter element around -30 of transcription start
TATA-box	Glycine max	1131	+	5	TAATA	core promoter element around -30 of transcription start
TATA-box	Lycopersicon esculentum	1134	-	5	TTTTA	core promoter element around -30 of transcription start
TATA-box	Lycopersicon esculentum	1176	+	5	TTTTA	core promoter element around -30 of transcription start
TATA-box	Lycopersicon esculentum	1230	+	5	TTTTA	core promoter element around -30 of transcription start
TATA-box	Arabidopsis thaliana	1267	-	5	TATAA	core promoter element around -30 of transcription start
TATA-box	Arabidopsis thaliana	1268	-	4	TATA	core promoter element around -30 of transcription start
TATA-box	Arabidopsis thaliana	1365	-	4	TATA	core promoter element around -30 of transcription start
TATA-box	Lycopersicon esculentum	1470	+	5	TTTTA	core promoter element around -30 of transcription start
TATA-box	Glycine max	1486	-	5	TAATA	core promoter element around -30 of transcription start
AT-rich sequence	Pisum sativum	1134	+	9	TAAAATACT	element for maximal elicitor-mediated activation (2copies)
P-box	Oryza sativa	1308	+	7	CCTTTTG	gibberellin-responsive element
AAAC-motif	Spinacia oleracea	602	+	11	CAATCAAAACCT	light responsive element
Box I	Pisum sativum	202	-	7	TTTCAAA	light responsive element
GT1-motif	Arabidopsis thaliana	1199	-	6	GGTTAA	light responsive element
Box 4	Petroselinum crispum	46	+	6	ATTAAT	part of a conserved DNA module involved in light responsiveness
Box 4	Petroselinum crispum	137	+	6	ATTAAT	part of a conserved DNA module involved in light responsiveness
Box 4	Petroselinum crispum	68	+	6	ATTAAT	part of a conserved DNA module involved in light responsiveness
CATT-motif	Zea mays	1144	-	6	GCATTC	part of a light responsive element
chs-CMA2a	Petroselinum crispum	1278	-	8	TCACTTGA	part of a light responsive element
GTGGC-motif	Spinacia oleracea	827	+	10	GATTCTGTGGC	part of a light responsive element
AT1-motif	Solanum tuberosum	131	-	11	ATTAATTTTACA	part of a light responsive module
AT1-motif	Solanum tuberosum	463	+	11	ATTAATTTTACA	part of a light responsive module
Box III	Pisum sativum	740	+	10	CATTTACACT	involved in light responsiveness
GCC box	Arabidopsis thaliana	1250	-	7	AGCCGCC	elicitation; wounding and pathogen responsievness
DCL2b- D
Element	Specie	Localization	Orientation	Score	Sequence	Function
TC-rich repeats	Nicotiana tabacum	1126	-	9	ATTCTCTAAC	cis-acting element involved in defense and stress responsiveness
TC-rich repeats	Nicotiana tabacum	1328	-	9	ATTCTCTAAC	cis-acting element involved in defense and stress responsiveness
HSE	Brassica oleracea	411	+	9	AAAAAATTTC	cis-acting element involved in heat stress responsiveness
TCA-element	Brassica oleracea	1130	+	9	GAGAAGAATA	cis-acting element involved in salicylic acid responsiveness
TCA-element	Brassica oleracea	1332	+	9	GAGAAGAATA	cis-acting element involved in salicylic acid responsiveness
ABRE	Arabidopsis thaliana	478	-	6	TACGTG	cis-acting element involved in the abscisic acid responsiveness
ATGCAAAT motif	Oryza sativa	81	+	8	ATACAAAT	cis-acting regulatory element associated to the TGAGTCA motif
circadian	Lycopersicon esculentum	323	-	6	CAANNNNATC	cis-acting regulatory element involved in circadian control
G-Box	Antirrhinum majus	478	+	6	CACGTA	cis-acting regulatory element involved in light responsiveness
G-box	Daucus carota	478	-	6	TACGTG	cis-acting regulatory element involved in light responsiveness
CGTCA-motif	Hordeum vulgare	1319	+	5	CGTCA	cis-acting regulatory element involved in the MeJA-responsiveness
CGTCA-motif	Hordeum vulgare	1428	-	5	CGTCA	cis-acting regulatory element involved in the MeJA-responsiveness
TGACG-motif	Hordeum vulgare	1319	-	5	TGACG	cis-acting regulatory element involved in the MeJA-responsiveness
TGACG-motif	Hordeum vulgare	1428	+	5	TGACG	cis-acting regulatory element involved in the MeJA-responsiveness
Skn-1_motif	Oryza sativa	1241	+	5	GTCAT	cis-acting regulatory element required for endosperm expression
Skn-1_motif	Oryza sativa	1320	+	5	GTCAT	cis-acting regulatory element required for endosperm expression
Skn-1_motif	Oryza sativa	1268	+	5	GTCAT	cis-acting regulatory element required for endosperm expression
CAAT-box	Brassica rapa	12	-	5	CAAAT	common cis-acting element in promoter and enhancer regions
CAAT-box	Glycine max	36	+	5	CAATT	common cis-acting element in promoter and enhancer regions
CAAT-box	Glycine max	37	-	5	CAATT	common cis-acting element in promoter and enhancer regions
CAAT-box	Hordeum vulgare	38	-	4	CAAT	common cis-acting element in promoter and enhancer regions
CAAT-box	Hordeum vulgare	61	+	4	CAAT	common cis-acting element in promoter and enhancer regions
CAAT-box	Brassica rapa	84	+	5	CAAAT	common cis-acting element in promoter and enhancer regions
CAAT-box	Arabidopsis thaliana	89	-	6	gGCAAT	common cis-acting element in promoter and enhancer regions
CAAT-box	Hordeum vulgare	235	+	4	CAAT	common cis-acting element in promoter and enhancer regions
CAAT-box	Glycine max	244	-	5	CAATT	common cis-acting element in promoter and enhancer regions
CAAT-box	Hordeum vulgare	245	-	4	CAAT	common cis-acting element in promoter and enhancer regions
CAAT-box	Hordeum vulgare	264	+	4	CAAT	common cis-acting element in promoter and enhancer regions
CAAT-box	Glycine max	280	+	5	CAATT	common cis-acting element in promoter and enhancer regions
CAAT-box	Brassica rapa	328	-	5	CAAAT	common cis-acting element in promoter and enhancer regions
CAAT-box	Hordeum vulgare	363	-	4	CAAT	common cis-acting element in promoter and enhancer regions
CAAT-box	Glycine max	380	+	5	CAATT	common cis-acting element in promoter and enhancer regions
CAAT-box	Hordeum vulgare	404	-	4	CAAT	common cis-acting element in promoter and enhancer regions
CAAT-box	Hordeum vulgare	519	+	4	CAAT	common cis-acting element in promoter and enhancer regions
CAAT-box	Brassica rapa	593	+	5	CAAAT	common cis-acting element in promoter and enhancer regions
CAAT-box	Arabidopsis thaliana	766	-	6	gGCAAT	common cis-acting element in promoter and enhancer regions
CAAT-box	Petunia hybrida	791	-	7	TGCCAAC	common cis-acting element in promoter and enhancer regions
CAAT-box	Hordeum vulgare	806	-	4	CAAT	common cis-acting element in promoter and enhancer regions
CAAT-box	Hordeum vulgare	813	+	4	CAAT	common cis-acting element in promoter and enhancer regions
CAAT-box	Brassica rapa	898	-	5	CAAAT	common cis-acting element in promoter and enhancer regions
CAAT-box	Hordeum vulgare	1016	-	4	CAAT	common cis-acting element in promoter and enhancer regions
CAAT-box	Hordeum vulgare	1222	-	4	CAAT	common cis-acting element in promoter and enhancer regions
CAAT-box	Hordeum vulgare	1238	-	4	CAAT	common cis-acting element in promoter and enhancer regions
CAAT-box	Hordeum vulgare	1375	-	4	CAAT	common cis-acting element in promoter and enhancer regions
CAAT-box	Hordeum vulgare	1426	-	4	CAAT	common cis-acting element in promoter and enhancer regions
CAAT-box	Glycine max	1491	-	5	CAATT	common cis-acting element in promoter and enhancer regions
CAAT-box	Hordeum vulgare	1492	-	4	CAAT	common cis-acting element in promoter and enhancer regions
TATA-box	Lycopersicon esculentum	5	+	5	TTTTA	core promoter element around -30 of transcription start
TATA-box	Glycine max	8	-	5	TAATA	core promoter element around -30 of transcription start
TATA-box	Arabidopsis thaliana	16	-	9	taTATAAAtc	core promoter element around -30 of transcription start
TATA-box	Arabidopsis thaliana	17	-	7	TATAAAA	core promoter element around -30 of transcription start
TATA-box	Arabidopsis thaliana	18	-	6	TATAAA	core promoter element around -30 of transcription start
TATA-box	Arabidopsis thaliana	19	-	7	TATATAA	core promoter element around -30 of transcription start
TATA-box	Arabidopsis thaliana	20	+	4	TATA	core promoter element around -30 of transcription start
TATA-box	Brassica oleracea	21	+	6	ATATAA	core promoter element around -30 of transcription start
TATA-box	Arabidopsis thaliana	22	+	6	TATAAA	core promoter element around -30 of transcription start
TATA-box	Lycopersicon esculentum	24	-	5	TTTTA	core promoter element around -30 of transcription start
TATA-box	Brassica napus	46	+	6	ATATAT	core promoter element around -30 of transcription start
TATA-box	Arabidopsis thaliana	47	+	4	TATA	core promoter element around -30 of transcription start
TATA-box	Glycine max	49	-	5	TAATA	core promoter element around -30 of transcription start
TATA-box	Glycine max	52	+	5	TAATA	core promoter element around -30 of transcription start
TATA-box	Arabidopsis thaliana	53	-	9	tcTATATAtt	core promoter element around -30 of transcription start
TATA-box	Brassica napus	54	+	6	ATATAT	core promoter element around -30 of transcription start
TATA-box	Arabidopsis thaliana	55	+	4	TATA	core promoter element around -30 of transcription start
TATA-box	Arabidopsis thaliana	57	+	4	TATA	core promoter element around -30 of transcription start
TATA-box	Lycopersicon esculentum	66	+	5	TTTTA	core promoter element around -30 of transcription start
TATA-box	Glycine max	74	+	5	TAATA	core promoter element around -30 of transcription start
TATA-box	Brassica napus	111	+	6	ATTATA	core promoter element around -30 of transcription start
TATA-box	Arabidopsis thaliana	112	-	5	TATAA	core promoter element around -30 of transcription start
TATA-box	Arabidopsis thaliana	113	+	4	TATA	core promoter element around -30 of transcription start
TATA-box	Lycopersicon esculentum	117	+	5	TTTTA	core promoter element around -30 of transcription start
TATA-box	Lycopersicon esculentum	127	-	5	TTTTA	core promoter element around -30 of transcription start
TATA-box	Arabidopsis thaliana	130	-	9	tcTATATAtt	core promoter element around -30 of transcription start
TATA-box	Brassica napus	131	+	6	ATATAT	core promoter element around -30 of transcription start
TATA-box	Arabidopsis thaliana	132	+	4	TATA	core promoter element around -30 of transcription start
TATA-box	Brassica oleracea	133	+	6	ATATAA	core promoter element around -30 of transcription start
TATA-box	Arabidopsis thaliana	134	+	6	TATAAA	core promoter element around -30 of transcription start
TATA-box	Lycopersicon esculentum	136	-	5	TTTTA	core promoter element around -30 of transcription start
TATA-box	Brassica napus	140	+	6	ATTATA	core promoter element around -30 of transcription start
TATA-box	Arabidopsis thaliana	141	-	5	TATAA	core promoter element around -30 of transcription start
TATA-box	Ac	142	+	7	TATAAAT	core promoter element around -30 of transcription start
TATA-box	Lycopersicon esculentum	158	-	5	TTTTA	core promoter element around -30 of transcription start
TATA-box	Brassica napus	162	+	6	ATTATA	core promoter element around -30 of transcription start
TATA-box	Arabidopsis thaliana	163	-	5	TATAA	core promoter element around -30 of transcription start
TATA-box	Arabidopsis thaliana	164	+	4	TATA	core promoter element around -30 of transcription start
TATA-box	Lycopersicon esculentum	191	+	5	TTTTA	core promoter element around -30 of transcription start
TATA-box	Lycopersicon esculentum	204	+	5	TTTTA	core promoter element around -30 of transcription start
TATA-box	Zea mays	205	+	8	TTTAAAAA	core promoter element around -30 of transcription start
TATA-box	Lycopersicon esculentum	207	-	5	TTTTA	core promoter element around -30 of transcription start
TATA-box	Brassica napus	213	+	6	ATTATA	core promoter element around -30 of transcription start
TATA-box	Arabidopsis thaliana	214	-	5	TATAA	core promoter element around -30 of transcription start
TATA-box	Arabidopsis thaliana	215	+	6	TATAAA	core promoter element around -30 of transcription start
TATA-box	Lycopersicon esculentum	217	-	5	TTTTA	core promoter element around -30 of transcription start
TATA-box	Glycine max	223	-	5	TAATA	core promoter element around -30 of transcription start
TATA-box	Glycine max	230	+	5	TAATA	core promoter element around -30 of transcription start
TATA-box	Lycopersicon esculentum	251	+	5	TTTTA	core promoter element around -30 of transcription start
TATA-box	Daucus carota	267	-	8	TATAAATA	core promoter element around -30 of transcription start
TATA-box	Ac	268	-	7	TATAAAT	core promoter element around -30 of transcription start
TATA-box	Arabidopsis thaliana	269	-	6	TATAAA	core promoter element around -30 of transcription start
TATA-box	Arabidopsis thaliana	270	-	5	TATAA	core promoter element around -30 of transcription start
TATA-box	Arabidopsis thaliana	271	+	4	TATA	core promoter element around -30 of transcription start
TATA-box	Lycopersicon esculentum	298	+	5	TTTTA	core promoter element around -30 of transcription start
TATA-box	Lycopersicon esculentum	313	-	5	TTTTA	core promoter element around -30 of transcription start
TATA-box	Glycine max	318	-	5	TAATA	core promoter element around -30 of transcription start
TATA-box	Lycopersicon esculentum	336	+	5	TTTTA	core promoter element around -30 of transcription start
TATA-box	Glycine max	347	+	5	TAATA	core promoter element around -30 of transcription start
TATA-box	Arabidopsis thaliana	348	-	9	tcTATATAtt	core promoter element around -30 of transcription start
TATA-box	Brassica napus	358	+	6	ATTATA	core promoter element around -30 of transcription start
TATA-box	Arabidopsis thaliana	359	-	5	TATAA	core promoter element around -30 of transcription start
TATA-box	Arabidopsis thaliana	360	+	4	TATA	core promoter element around -30 of transcription start
TATA-box	Glycine max	374	+	5	TAATA	core promoter element around -30 of transcription start
TATA-box	Glycine max	384	-	5	TAATA	core promoter element around -30 of transcription start
TATA-box	Lycopersicon esculentum	395	-	5	TTTTA	core promoter element around -30 of transcription start
TATA-box	Brassica oleracea	427	+	6	ATATAA	core promoter element around -30 of transcription start
TATA-box	Arabidopsis thaliana	428	+	6	TATAAA	core promoter element around -30 of transcription start
TATA-box	Lycopersicon esculentum	430	-	5	TTTTA	core promoter element around -30 of transcription start
TATA-box	Glycine max	438	-	5	TAATA	core promoter element around -30 of transcription start
TATA-box	Lycopersicon esculentum	441	-	5	TTTTA	core promoter element around -30 of transcription start
TATA-box	Brassica oleracea	456	+	6	ATATAA	core promoter element around -30 of transcription start
TATA-box	Arabidopsis thaliana	457	+	6	TATAAA	core promoter element around -30 of transcription start
TATA-box	Lycopersicon esculentum	459	-	5	TTTTA	core promoter element around -30 of transcription start
TATA-box	Glycine max	467	-	5	TAATA	core promoter element around -30 of transcription start
TATA-box	Lycopersicon esculentum	473	+	5	TTTTA	core promoter element around -30 of transcription start
TATA-box	Arabidopsis thaliana	496	+	9	tcTATATAtt	core promoter element around -30 of transcription start
TATA-box	Glycine max	514	-	5	TAATA	core promoter element around -30 of transcription start
TATA-box	Arabidopsis thaliana	529	-	9	TAAAAATAA	core promoter element around -30 of transcription start
TATA-box	Lycopersicon esculentum	533	+	5	TTTTA	core promoter element around -30 of transcription start
TATA-box	Arabidopsis thaliana	548	+	4	TATA	core promoter element around -30 of transcription start
TATA-box	Glycine max	554	+	5	TAATA	core promoter element around -30 of transcription start
TATA-box	Arabidopsis thaliana	568	+	4	TATA	core promoter element around -30 of transcription start
TATA-box	Brassica napus	569	+	6	ATATAT	core promoter element around -30 of transcription start
TATA-box	Arabidopsis thaliana	570	+	4	TATA	core promoter element around -30 of transcription start
TATA-box	Lycopersicon esculentum	576	-	5	TTTTA	core promoter element around -30 of transcription start
TATA-box	Brassica napus	581	+	6	ATTATA	core promoter element around -30 of transcription start
TATA-box	Arabidopsis thaliana	582	-	7	TATATAA	core promoter element around -30 of transcription start
TATA-box	Arabidopsis thaliana	583	+	4	TATA	core promoter element around -30 of transcription start
TATA-box	Arabidopsis thaliana	585	+	4	TATA	core promoter element around -30 of transcription start
TATA-box	Arabidopsis thaliana	597	+	4	TATA	core promoter element around -30 of transcription start
TATA-box	Arabidopsis thaliana	602	+	4	TATA	core promoter element around -30 of transcription start
TATA-box	Arabidopsis thaliana	604	+	4	TATA	core promoter element around -30 of transcription start
TATA-box	Lycopersicon esculentum	668	+	5	TTTTA	core promoter element around -30 of transcription start
TATA-box	Daucus carota	677	+	9	ccTATAAATT	core promoter element around -30 of transcription start
TATA-box	Ac	679	+	7	TATAAAT	core promoter element around -30 of transcription start
TATA-box	Oryza sativa	715	+	7	TACAAAA	core promoter element around -30 of transcription start
TATA-box	Arabidopsis thaliana	862	-	4	TATA	core promoter element around -30 of transcription start
TATA-box	Lycopersicon esculentum	880	+	5	TTTTA	core promoter element around -30 of transcription start
TATA-box	Brassica oleracea	917	+	6	ATATAA	core promoter element around -30 of transcription start
TATA-box	Arabidopsis thaliana	918	-	4	TATA	core promoter element around -30 of transcription start
TATA-box	Glycine max	940	+	5	TAATA	core promoter element around -30 of transcription start
TATA-box	Arabidopsis thaliana	1079	-	7	TATAAAA	core promoter element around -30 of transcription start
TATA-box	Arabidopsis thaliana	1080	-	11	TATAAATATAAA	core promoter element around -30 of transcription start
TATA-box	Arabidopsis thaliana	1081	-	5	TATAA	core promoter element around -30 of transcription start
TATA-box	Arabidopsis thaliana	1082	-	4	TATA	core promoter element around -30 of transcription start
TATA-box	Zea mays	1107	-	8	TTTAAAAA	core promoter element around -30 of transcription start
TATA-box	Lycopersicon esculentum	1108	+	5	TTTTA	core promoter element around -30 of transcription start
TATA-box	Zea mays	1109	+	8	TTTAAAAA	core promoter element around -30 of transcription start
TATA-box	Lycopersicon esculentum	1111	-	5	TTTTA	core promoter element around -30 of transcription start
TATA-box	Glycine max	1135	+	5	TAATA	core promoter element around -30 of transcription start
TATA-box	Lycopersicon esculentum	1138	-	5	TTTTA	core promoter element around -30 of transcription start
TATA-box	Lycopersicon esculentum	1180	+	5	TTTTA	core promoter element around -30 of transcription start
TATA-box	Lycopersicon esculentum	1234	+	5	TTTTA	core promoter element around -30 of transcription start
TATA-box	Arabidopsis thaliana	1367	-	4	TATA	core promoter element around -30 of transcription start
TATA-box	Arabidopsis thaliana	1397	-	5	TATAA	core promoter element around -30 of transcription start
TATA-box	Arabidopsis thaliana	1398	-	4	TATA	core promoter element around -30 of transcription start
TATA-box	Lycopersicon esculentum	1470	+	5	TTTTA	core promoter element around -30 of transcription start
TATA-box	Glycine max	1486	-	5	TAATA	core promoter element around -30 of transcription start
AT-rich sequence	Pisum sativum	1138	+	9	TAAAATACT	element for maximal elicitor-mediated activation (2copies)
ERE	Dianthus caryophyllus	329	-	8	ATTTCAAA	ethylene-responsive element
Box-W1	Petroselinum crispum	96	-	6	TTGACC	fungal elicitor responsive element
Box-W1	Petroselinum crispum	170	+	6	TTGACC	fungal elicitor responsive element
P-box	Oryza sativa	1310	+	7	CCTTTTG	gibberellin-responsive element
AAAC-motif	Spinacia oleracea	608	+	11	CAATCAAAACCT	light responsive element
Box I	Pisum sativum	329	-	7	TTTCAAA	light responsive element
GT1-motif	Arabidopsis thaliana	1203	-	6	GGTTAA	light responsive element
MBS	Zea mays	95	+	6	CGGTCA	MYB Binding Site
Box 4	Petroselinum crispum	50	+	6	ATTAAT	part of a conserved DNA module involved in light responsiveness
Box 4	Petroselinum crispum	72	+	6	ATTAAT	part of a conserved DNA module involved in light responsiveness
CATT-motif	Zea mays	1148	-	6	GCATTC	part of a light responsive element
chs-CMA2a	Petroselinum crispum	1280	-	8	TCACTTGA	part of a light responsive element
GTGGC-motif	Spinacia oleracea	832	+	10	GATTCTGTGGC	part of a light responsive element
AT1-motif	Solanum tuberosum	468	+	11	ATTAATTTTACA	part of a light responsive module
Box III	Pisum sativum	745	+	10	CATTTACACT	protein binding site
WUN-motif	Brassica oleracea	148	-	9	TCATTACGAA	wound-responsive element
GCC box	Arabidopsis thaliana	1254	-	7	AGCCGCC	elicitation; wounding and pathogen responsievness
DCL3a- A
Element	Specie	Localization	Orientation	Score	Sequence	Function
TC-rich repeats	Nicotiana tabacum	514	-	9	ATTTTCTTCA	cis-acting element involved in defense and stress responsiveness
TC-rich repeats	Nicotiana tabacum	1422	+	9	ATTTTCTCCA	cis-acting element involved in defense and stress responsiveness
HSE	Brassica oleracea	561	-	9	AAAAAATTTC	cis-acting element involved in heat stress responsiveness
HSE	Brassica oleracea	1457	+	9	AGAAAATTCG	cis-acting element involved in heat stress responsiveness
TCA-element	Brassica oleracea	264	+	9	GAGAAGAATA	cis-acting element involved in salicylic acid responsiveness
TCA-element	Brassica oleracea	380	-	9	GAGAAGAATA	cis-acting element involved in salicylic acid responsiveness
ARE	Zea mays	88	+	6	TGGTTT	cis-acting regulatory element essential for the anaerobic induction
ARE	Zea mays	235	+	6	TGGTTT	cis-acting regulatory element essential for the anaerobic induction
ARE	Zea mays	183	+	6	TGGTTT	cis-acting regulatory element essential for the anaerobic induction
ARE	Zea mays	372	+	6	TGGTTT	cis-acting regulatory element essential for the anaerobic induction
circadian	Lycopersicon esculentum	307	-	9	CAAAGATATC	cis-acting regulatory element involved in circadian control
G-box	Zea mays	278	+	6	CACGAC	cis-acting regulatory element involved in light responsiveness
G-box	Solanum tuberosum	465	-	10	TCACACGTGGC	cis-acting regulatory element involved in light responsiveness
CGTCA-motif	Hordeum vulgare	275	+	5	CGTCA	cis-acting regulatory element involved in the MeJA-responsiveness
CGTCA-motif	Hordeum vulgare	956	+	5	CGTCA	cis-acting regulatory element involved in the MeJA-responsiveness
TGACG-motif	Hordeum vulgare	275	-	5	TGACG	cis-acting regulatory element involved in the MeJA-responsiveness
TGACG-motif	Hordeum vulgare	956	-	5	TGACG	cis-acting regulatory element involved in the MeJA-responsiveness
O2-site	Zea mays	1114	-	9	GATGATGTGG	cis-acting regulatory element involved in zein metabolism regulation
O2-site	Zea mays	1179	-	9	GATGATGTGG	cis-acting regulatory element involved in zein metabolism regulation
CAT-box	Arabidopsis thaliana	465	+	6	GCCACT	cis-acting regulatory element related to meristem expression
Skn-1_motif	Oryza sativa	20	+	5	GTCAT	cis-acting regulatory element required for endosperm expression
Skn-1_motif	Oryza sativa	1068	+	5	GTCAT	cis-acting regulatory element required for endosperm expression
Skn-1_motif	Oryza sativa	220	+	5	GTCAT	cis-acting regulatory element required for endosperm expression
Skn-1_motif	Oryza sativa	1132	+	5	GTCAT	cis-acting regulatory element required for endosperm expression
Skn-1_motif	Oryza sativa	100	-	5	GTCAT	cis-acting regulatory element required for endosperm expression
Skn-1_motif	Oryza sativa	602	-	5	GTCAT	cis-acting regulatory element required for endosperm expression
CAAT-box	Brassica rapa	23	-	5	CAAAT	common cis-acting element in promoter and enhancer regions
CAAT-box	Arabidopsis thaliana	48	-	5	CCAAT	common cis-acting element in promoter and enhancer regions
CAAT-box	Hordeum vulgare	112	+	4	CAAT	common cis-acting element in promoter and enhancer regions
CAAT-box	Glycine max	207	-	5	CAATT	common cis-acting element in promoter and enhancer regions
CAAT-box	Arabidopsis thaliana	208	-	5	CCAAT	common cis-acting element in promoter and enhancer regions
CAAT-box	Brassica rapa	354	-	5	CAAAT	common cis-acting element in promoter and enhancer regions
CAAT-box	Hordeum vulgare	406	+	4	CAAT	common cis-acting element in promoter and enhancer regions
CAAT-box	Glycine max	447	-	5	CAATT	common cis-acting element in promoter and enhancer regions
CAAT-box	Hordeum vulgare	448	-	4	CAAT	common cis-acting element in promoter and enhancer regions
CAAT-box	Glycine max	478	-	5	CAATT	common cis-acting element in promoter and enhancer regions
CAAT-box	Hordeum vulgare	479	-	4	CAAT	common cis-acting element in promoter and enhancer regions
CAAT-box	Brassica rapa	541	-	5	CAAAT	common cis-acting element in promoter and enhancer regions
CAAT-box	Hordeum vulgare	597	-	4	CAAT	common cis-acting element in promoter and enhancer regions
CAAT-box	Brassica rapa	640	+	5	CAAAT	common cis-acting element in promoter and enhancer regions
CAAT-box	Hordeum vulgare	659	-	4	CAAT	common cis-acting element in promoter and enhancer regions
CAAT-box	Hordeum vulgare	671	+	4	CAAT	common cis-acting element in promoter and enhancer regions
CAAT-box	Brassica rapa	744	+	5	CAAAT	common cis-acting element in promoter and enhancer regions
CAAT-box	Brassica rapa	838	+	5	CAAAT	common cis-acting element in promoter and enhancer regions
CAAT-box	Hordeum vulgare	869	-	4	CAAT	common cis-acting element in promoter and enhancer regions
CAAT-box	Hordeum vulgare	926	+	4	CAAT	common cis-acting element in promoter and enhancer regions
CAAT-box	Hordeum vulgare	1042	-	4	CAAT	common cis-acting element in promoter and enhancer regions
CAAT-box	Arabidopsis thaliana	1060	-	5	CCAAT	common cis-acting element in promoter and enhancer regions
CAAT-box	Hordeum vulgare	1071	-	4	CAAT	common cis-acting element in promoter and enhancer regions
CAAT-box	Brassica rapa	1115	+	5	CAAAT	common cis-acting element in promoter and enhancer regions
CAAT-box	Arabidopsis thaliana	1124	-	5	CCAAT	common cis-acting element in promoter and enhancer regions
CAAT-box	Hordeum vulgare	1135	-	4	CAAT	common cis-acting element in promoter and enhancer regions
CAAT-box	Brassica rapa	1180	+	5	CAAAT	common cis-acting element in promoter and enhancer regions
CAAT-box	Glycine max	1366	-	5	CAATT	common cis-acting element in promoter and enhancer regions
CAAT-box	Hordeum vulgare	1367	-	4	CAAT	common cis-acting element in promoter and enhancer regions
CAAT-box	Hordeum vulgare	1385	-	4	CAAT	common cis-acting element in promoter and enhancer regions
TATA-box	Zea mays	60	-	8	TTTAAAAA	core promoter element around -30 of transcription start
TATA-box	Lycopersicon esculentum	61	+	5	TTTTA	core promoter element around -30 of transcription start
TATA-box	Arabidopsis thaliana	62	-	8	TATTTAAA	core promoter element around -30 of transcription start
TATA-box	Arabidopsis thaliana	68	+	4	TATA	core promoter element around -30 of transcription start
TATA-box	Oryza sativa	74	-	7	TACAAAA	core promoter element around -30 of transcription start
TATA-box	Brassica napus	81	+	6	ATTATA	core promoter element around -30 of transcription start
TATA-box	Arabidopsis thaliana	82	-	5	TATAA	core promoter element around -30 of transcription start
TATA-box	Arabidopsis thaliana	83	+	4	TATA	core promoter element around -30 of transcription start
TATA-box	Glycine max	106	+	5	TAATA	core promoter element around -30 of transcription start
TATA-box	Glycine max	121	+	5	TAATA	core promoter element around -30 of transcription start
TATA-box	Lycopersicon esculentum	156	+	5	TTTTA	core promoter element around -30 of transcription start
TATA-box	Pisum sativum	167	-	8	TATAAAAT	core promoter element around -30 of transcription start
TATA-box	Arabidopsis thaliana	168	-	7	TATAAAA	core promoter element around -30 of transcription start
TATA-box	Arabidopsis thaliana	169	-	6	TATAAA	core promoter element around -30 of transcription start
TATA-box	Arabidopsis thaliana	170	-	5	TATAA	core promoter element around -30 of transcription start
TATA-box	Arabidopsis thaliana	171	+	4	TATA	core promoter element around -30 of transcription start
TATA-box	Glycine max	227	-	5	TAATA	core promoter element around -30 of transcription start
TATA-box	Brassica napus	228	+	6	ATTATA	core promoter element around -30 of transcription start
TATA-box	Arabidopsis thaliana	229	-	5	TATAA	core promoter element around -30 of transcription start
TATA-box	Arabidopsis thaliana	230	+	4	TATA	core promoter element around -30 of transcription start
TATA-box	Glycine max	246	-	5	TAATA	core promoter element around -30 of transcription start
TATA-box	Brassica napus	247	+	6	ATTATA	core promoter element around -30 of transcription start
TATA-box	Arabidopsis thaliana	248	-	5	TATAA	core promoter element around -30 of transcription start
TATA-box	Arabidopsis thaliana	249	+	4	TATA	core promoter element around -30 of transcription start
TATA-box	Glycine max	293	-	5	TAATA	core promoter element around -30 of transcription start
TATA-box	Glycine max	330	-	5	TAATA	core promoter element around -30 of transcription start
TATA-box	Brassica napus	360	+	6	ATTATA	core promoter element around -30 of transcription start
TATA-box	Arabidopsis thaliana	361	-	5	TATAA	core promoter element around -30 of transcription start
TATA-box	Arabidopsis thaliana	362	+	6	TATAAA	core promoter element around -30 of transcription start
TATA-box	Lycopersicon esculentum	364	-	5	TTTTA	core promoter element around -30 of transcription start
TATA-box	Arabidopsis thaliana	375	-	7	TATAAAA	core promoter element around -30 of transcription start
TATA-box	Arabidopsis thaliana	376	-	6	TATAAA	core promoter element around -30 of transcription start
TATA-box	Arabidopsis thaliana	377	-	5	TATAA	core promoter element around -30 of transcription start
TATA-box	Arabidopsis thaliana	378	+	4	TATA	core promoter element around -30 of transcription start
TATA-box	Brassica napus	408	+	6	ATATAT	core promoter element around -30 of transcription start
TATA-box	Arabidopsis thaliana	409	+	4	TATA	core promoter element around -30 of transcription start
TATA-box	Arabidopsis thaliana	416	+	4	TATA	core promoter element around -30 of transcription start
TATA-box	Lycopersicon esculentum	523	-	5	TTTTA	core promoter element around -30 of transcription start
TATA-box	Arabidopsis thaliana	568	-	7	TATAAAA	core promoter element around -30 of transcription start
TATA-box	Arabidopsis thaliana	569	-	6	TATAAA	core promoter element around -30 of transcription start
TATA-box	Arabidopsis thaliana	570	-	7	TATATAA	core promoter element around -30 of transcription start
TATA-box	Arabidopsis thaliana	571	+	4	TATA	core promoter element around -30 of transcription start
TATA-box	Brassica napus	572	+	6	ATATAT	core promoter element around -30 of transcription start
TATA-box	Arabidopsis thaliana	573	+	4	TATA	core promoter element around -30 of transcription start
TATA-box	Glycine max	612	+	5	TAATA	core promoter element around -30 of transcription start
TATA-box	Glycine max	652	-	5	TAATA	core promoter element around -30 of transcription start
TATA-box	Arabidopsis thaliana	674	+	4	TATA	core promoter element around -30 of transcription start
TATA-box	Lycopersicon esculentum	709	+	5	TTTTA	core promoter element around -30 of transcription start
TATA-box	Glycine max	735	+	5	TAATA	core promoter element around -30 of transcription start
TATA-box	Lycopersicon esculentum	749	+	5	TTTTA	core promoter element around -30 of transcription start
TATA-box	Arabidopsis thaliana	855	-	4	TATA	core promoter element around -30 of transcription start
TATA-box	Brassica oleracea	856	+	6	ATATAA	core promoter element around -30 of transcription start
TATA-box	Arabidopsis thaliana	857	-	4	TATA	core promoter element around -30 of transcription start
TATA-box	Glycine max	886	-	5	TAATA	core promoter element around -30 of transcription start
TATA-box	Lycopersicon esculentum	889	-	5	TTTTA	core promoter element around -30 of transcription start
TATA-box	Lycopersicon esculentum	906	-	5	TTTTA	core promoter element around -30 of transcription start
TATA-box	Lycopersicon esculentum	1024	-	5	TTTTA	core promoter element around -30 of transcription start
TATA-box	Lycopersicon esculentum	1259	-	5	TTTTA	core promoter element around -30 of transcription start
TATA-box	Pisum sativum	1292	-	8	TATAAAAT	core promoter element around -30 of transcription start
TATA-box	Arabidopsis thaliana	1293	-	7	TATAAAA	core promoter element around -30 of transcription start
TATA-box	Arabidopsis thaliana	1294	-	6	TATAAA	core promoter element around -30 of transcription start
TATA-box	Arabidopsis thaliana	1295	-	5	TATAA	core promoter element around -30 of transcription start
TATA-box	Arabidopsis thaliana	1296	-	4	TATA	core promoter element around -30 of transcription start
TATA-box	Oryza sativa	1337	-	8	TATAAGAA	core promoter element around -30 of transcription start
TATA-box	Arabidopsis thaliana	1340	-	5	TATAA	core promoter element around -30 of transcription start
TATA-box	Arabidopsis thaliana	1341	-	4	TATA	core promoter element around -30 of transcription start
TATA-box	Lycopersicon esculentum	1432	-	5	TTTTA	core promoter element around -30 of transcription start
TATA-box	Lycopersicon esculentum	1479	+	5	TTTTA	core promoter element around -30 of transcription start
TATA-box	Arabidopsis thaliana	1486	-	7	TATAAAA	core promoter element around -30 of transcription start
TATA-box	Arabidopsis thaliana	1487	-	6	TATAAA	core promoter element around -30 of transcription start
TATA-box	Arabidopsis thaliana	1488	-	7	TATATAA	core promoter element around -30 of transcription start
TATA-box	Arabidopsis thaliana	1489	-	4	TATA	core promoter element around -30 of transcription start
TATA-box	Brassica oleracea	1490	+	7	ATATAAT	core promoter element around -30 of transcription start
TATA-box	Arabidopsis thaliana	1491	-	4	TATA	core promoter element around -30 of transcription start
GT1-motif	Arabidopsis thaliana	711	-	6	GGTTAA	light responsive element
GT1-motif	Arabidopsis thaliana	1159	-	6	GGTTAA	light responsive element
GT1-motif	Arabidopsis thaliana	1095	-	6	GGTTAA	light responsive element
Sp1	Zea mays	1031	-	5	CC(G/A)CCC	light responsive element
MBS	Zea mays	18	+	6	CGGTCA	MYB Binding Site
MBS	Arabidopsis thaliana	959	+	6	CAACTG	MYB binding site involved in drought-inducibility
MBS	Arabidopsis thaliana	698	-	6	CAACTG	MYB binding site involved in drought-inducibility
Box 4	Petroselinum crispum	119	+	6	ATTAAT	part of a conserved DNA module involved in light responsiveness
Box 4	Petroselinum crispum	733	+	6	ATTAAT	part of a conserved DNA module involved in light responsiveness
Box 4	Petroselinum crispum	610	+	6	ATTAAT	part of a conserved DNA module involved in light responsiveness
chs-CMA1a	Daucus carota	812	+	8	TTACTTAA	part of a light responsive element
chs-CMA1a	Daucus carota	1254	-	8	TTACTTAA	part of a light responsive element
GA-motif	Glycine max	1416	-	8	AAGGAAGA	part of a light responsive element
TATCCAT/C-motif	Oryza sativa	304	-	7	TATCCAT	cis-acting regulatory element; associated with G-box like motif; involved in sugar repression responsiveness
DCL3a- D
Element	Specie	Localization	Orientation	Score	Sequence	Function
TC-rich repeats	Nicotiana tabacum	116	-	9	ATTTTCTCCA	cis-acting element involved in defense and stress responsiveness
TC-rich repeats	Nicotiana tabacum	1430	+	9	ATTTTCTCCA	cis-acting element involved in defense and stress responsiveness
TCA-element	Brassica oleracea	84	+	9	GAGAAGAATA	cis-acting element involved in salicylic acid responsiveness
ATGCAAAT motif	Oryza sativa	522	-	8	ATACAAAT	cis-acting regulatory element associated to the TGAGTCA motif
ARE	Zea mays	3	+	6	TGGTTT	cis-acting regulatory element essential for the anaerobic induction
ARE	Zea mays	530	+	6	TGGTTT	cis-acting regulatory element essential for the anaerobic induction
ARE	Zea mays	192	+	6	TGGTTT	cis-acting regulatory element essential for the anaerobic induction
G-box	Zea mays	98	+	6	CACGAC	cis-acting regulatory element involved in light responsiveness
CGTCA-motif	Hordeum vulgare	95	+	5	CGTCA	cis-acting regulatory element involved in the MeJA-responsiveness
CGTCA-motif	Hordeum vulgare	964	+	5	CGTCA	cis-acting regulatory element involved in the MeJA-responsiveness
TGACG-motif	Hordeum vulgare	95	-	5	TGACG	cis-acting regulatory element involved in the MeJA-responsiveness
TGACG-motif	Hordeum vulgare	964	-	5	TGACG	cis-acting regulatory element involved in the MeJA-responsiveness
O2-site	Zea mays	1124	-	8	GATGA(C/T)(A/G)TG(A/G)	cis-acting regulatory element involved in zein metabolism regulation
O2-site	Zea mays	1189	-	9	GATGATGTGG	cis-acting regulatory element involved in zein metabolism regulation
Skn-1_motif	Oryza sativa	40	+	5	GTCAT	cis-acting regulatory element required for endosperm expression
Skn-1_motif	Oryza sativa	1142	+	5	GTCAT	cis-acting regulatory element required for endosperm expression
Skn-1_motif	Oryza sativa	700	+	5	GTCAT	cis-acting regulatory element required for endosperm expression
Skn-1_motif	Oryza sativa	427	-	5	GTCAT	cis-acting regulatory element required for endosperm expression
Skn-1_motif	Oryza sativa	1078	+	5	GTCAT	cis-acting regulatory element required for endosperm expression
CAAT-box	Glycine max	27	-	5	CAATT	common cis-acting element in promoter and enhancer regions
CAAT-box	Arabidopsis thaliana	28	-	5	CCAAT	common cis-acting element in promoter and enhancer regions
CAAT-box	Hordeum vulgare	223	+	4	CAAT	common cis-acting element in promoter and enhancer regions
CAAT-box	Glycine max	267	-	5	CAATT	common cis-acting element in promoter and enhancer regions
CAAT-box	Hordeum vulgare	268	-	4	CAAT	common cis-acting element in promoter and enhancer regions
CAAT-box	Brassica rapa	366	-	5	CAAAT	common cis-acting element in promoter and enhancer regions
CAAT-box	Hordeum vulgare	422	-	4	CAAT	common cis-acting element in promoter and enhancer regions
CAAT-box	Brassica rapa	465	+	5	CAAAT	common cis-acting element in promoter and enhancer regions
CAAT-box	Brassica rapa	522	-	5	CAAAT	common cis-acting element in promoter and enhancer regions
CAAT-box	Arabidopsis thaliana	528	-	5	CCAAT	common cis-acting element in promoter and enhancer regions
CAAT-box	Hordeum vulgare	609	-	4	CAAT	common cis-acting element in promoter and enhancer regions
CAAT-box	Brassica rapa	655	+	5	CAAAT	common cis-acting element in promoter and enhancer regions
CAAT-box	Hordeum vulgare	668	-	4	CAAT	common cis-acting element in promoter and enhancer regions
CAAT-box	Brassica rapa	747	+	5	CAAAT	common cis-acting element in promoter and enhancer regions
CAAT-box	Brassica rapa	771	+	5	CAAAT	common cis-acting element in promoter and enhancer regions
CAAT-box	Brassica rapa	865	+	5	CAAAT	common cis-acting element in promoter and enhancer regions
CAAT-box	Hordeum vulgare	934	+	4	CAAT	common cis-acting element in promoter and enhancer regions
CAAT-box	Arabidopsis thaliana	1030	+	5	CCAAT	common cis-acting element in promoter and enhancer regions
CAAT-box	Hordeum vulgare	1031	+	4	CAAT	common cis-acting element in promoter and enhancer regions
CAAT-box	Hordeum vulgare	1052	-	4	CAAT	common cis-acting element in promoter and enhancer regions
CAAT-box	Arabidopsis thaliana	1061	+	5	CCAAT	common cis-acting element in promoter and enhancer regions
CAAT-box	Hordeum vulgare	1062	+	4	CAAT	common cis-acting element in promoter and enhancer regions
CAAT-box	Arabidopsis thaliana	1070	-	5	CCAAT	common cis-acting element in promoter and enhancer regions
CAAT-box	Hordeum vulgare	1081	-	4	CAAT	common cis-acting element in promoter and enhancer regions
CAAT-box	Brassica rapa	1125	+	5	CAAAT	common cis-acting element in promoter and enhancer regions
CAAT-box	Arabidopsis thaliana	1134	-	5	CCAAT	common cis-acting element in promoter and enhancer regions
CAAT-box	Hordeum vulgare	1145	-	4	CAAT	common cis-acting element in promoter and enhancer regions
CAAT-box	Brassica rapa	1190	+	5	CAAAT	common cis-acting element in promoter and enhancer regions
CAAT-box	Hordeum vulgare	1256	+	4	CAAT	common cis-acting element in promoter and enhancer regions
CAAT-box	Brassica rapa	1293	+	5	CAAAT	common cis-acting element in promoter and enhancer regions
CAAT-box	Glycine max	1375	-	5	CAATT	common cis-acting element in promoter and enhancer regions
CAAT-box	Hordeum vulgare	1376	-	4	CAAT	common cis-acting element in promoter and enhancer regions
CAAT-box	Hordeum vulgare	1394	-	4	CAAT	common cis-acting element in promoter and enhancer regions
CAAT-box	Glycine max	1461	-	5	CAATT	common cis-acting element in promoter and enhancer regions
CAAT-box	Arabidopsis thaliana	1462	-	5	CCAAT	common cis-acting element in promoter and enhancer regions
TATA-box	Glycine max	47	-	5	TAATA	core promoter element around -30 of transcription start
TATA-box	Brassica napus	48	+	6	ATTATA	core promoter element around -30 of transcription start
TATA-box	Arabidopsis thaliana	49	-	5	TATAA	core promoter element around -30 of transcription start
TATA-box	Arabidopsis thaliana	50	+	4	TATA	core promoter element around -30 of transcription start
TATA-box	Glycine max	66	-	5	TAATA	core promoter element around -30 of transcription start
TATA-box	Brassica napus	67	+	6	ATTATA	core promoter element around -30 of transcription start
TATA-box	Arabidopsis thaliana	68	-	5	TATAA	core promoter element around -30 of transcription start
TATA-box	Arabidopsis thaliana	69	+	4	TATA	core promoter element around -30 of transcription start
TATA-box	Glycine max	150	-	5	TAATA	core promoter element around -30 of transcription start
TATA-box	Lycopersicon esculentum	184	-	5	TTTTA	core promoter element around -30 of transcription start
TATA-box	Arabidopsis thaliana	195	-	7	TATAAAA	core promoter element around -30 of transcription start
TATA-box	Arabidopsis thaliana	196	-	6	TATAAA	core promoter element around -30 of transcription start
TATA-box	Arabidopsis thaliana	197	-	5	TATAA	core promoter element around -30 of transcription start
TATA-box	Arabidopsis thaliana	198	+	4	TATA	core promoter element around -30 of transcription start
TATA-box	Lycopersicon esculentum	202	+	5	TTTTA	core promoter element around -30 of transcription start
TATA-box	Arabidopsis thaliana	229	+	4	TATA	core promoter element around -30 of transcription start
TATA-box	Brassica napus	389	+	6	ATATAT	core promoter element around -30 of transcription start
TATA-box	Avena sativa	390	+	12	TATATTTATATTT	core promoter element around -30 of transcription start
TATA-box	Arabidopsis thaliana	392	-	9	taTATAAAtc	core promoter element around -30 of transcription start
TATA-box	Ac	393	-	7	TATAAAT	core promoter element around -30 of transcription start
TATA-box	Arabidopsis thaliana	394	-	6	TATAAA	core promoter element around -30 of transcription start
TATA-box	Arabidopsis thaliana	395	-	7	TATATAA	core promoter element around -30 of transcription start
TATA-box	Arabidopsis thaliana	396	+	4	TATA	core promoter element around -30 of transcription start
TATA-box	Brassica napus	397	+	6	ATATAT	core promoter element around -30 of transcription start
TATA-box	Arabidopsis thaliana	398	+	4	TATA	core promoter element around -30 of transcription start
TATA-box	Glycine max	437	+	5	TAATA	core promoter element around -30 of transcription start
TATA-box	Lycopersicon esculentum	543	+	5	TTTTA	core promoter element around -30 of transcription start
TATA-box	Arabidopsis thaliana	630	+	4	TATA	core promoter element around -30 of transcription start
TATA-box	Glycine max	632	+	5	TAATA	core promoter element around -30 of transcription start
TATA-box	Lycopersicon esculentum	637	+	5	TTTTA	core promoter element around -30 of transcription start
TATA-box	Brassica napus	658	+	6	ATTATA	core promoter element around -30 of transcription start
TATA-box	Arabidopsis thaliana	659	-	7	TATATAA	core promoter element around -30 of transcription start
TATA-box	Arabidopsis thaliana	660	+	4	TATA	core promoter element around -30 of transcription start
TATA-box	Brassica napus	661	+	6	ATATAT	core promoter element around -30 of transcription start
TATA-box	Arabidopsis thaliana	662	+	4	TATA	core promoter element around -30 of transcription start
TATA-box	Glycine max	664	-	5	TAATA	core promoter element around -30 of transcription start
TATA-box	Oryza sativa	672	-	8	TATAAGAA	core promoter element around -30 of transcription start
TATA-box	Arabidopsis thaliana	675	-	7	TATATAA	core promoter element around -30 of transcription start
TATA-box	Arabidopsis thaliana	676	+	8	TATATATA	core promoter element around -30 of transcription start
TATA-box	Brassica napus	677	+	6	ATATAT	core promoter element around -30 of transcription start
TATA-box	Arabidopsis thaliana	678	+	9	taTATAAAtc	core promoter element around -30 of transcription start
TATA-box	Brassica oleracea	679	+	6	ATATAA	core promoter element around -30 of transcription start
TATA-box	Ac	680	+	7	TATAAAT	core promoter element around -30 of transcription start
TATA-box	Pisum sativum	687	-	8	TATAAAAT	core promoter element around -30 of transcription start
TATA-box	Arabidopsis thaliana	688	-	7	TATAAAA	core promoter element around -30 of transcription start
TATA-box	Arabidopsis thaliana	689	-	6	TATAAA	core promoter element around -30 of transcription start
TATA-box	Arabidopsis thaliana	690	-	5	TATAA	core promoter element around -30 of transcription start
TATA-box	Arabidopsis thaliana	691	+	4	TATA	core promoter element around -30 of transcription start
TATA-box	Glycine max	693	+	5	TAATA	core promoter element around -30 of transcription start
TATA-box	Lycopersicon esculentum	704	+	5	TTTTA	core promoter element around -30 of transcription start
TATA-box	Lycopersicon esculentum	729	-	5	TTTTA	core promoter element around -30 of transcription start
TATA-box	Glycine max	762	+	5	TAATA	core promoter element around -30 of transcription start
TATA-box	Lycopersicon esculentum	776	+	5	TTTTA	core promoter element around -30 of transcription start
TATA-box	Arabidopsis thaliana	882	-	4	TATA	core promoter element around -30 of transcription start
TATA-box	Brassica oleracea	883	+	6	ATATAA	core promoter element around -30 of transcription start
TATA-box	Arabidopsis thaliana	884	-	4	TATA	core promoter element around -30 of transcription start
TATA-box	Glycine max	895	-	5	TAATA	core promoter element around -30 of transcription start
TATA-box	Lycopersicon esculentum	914	-	5	TTTTA	core promoter element around -30 of transcription start
TATA-box	Lycopersicon esculentum	1034	-	5	TTTTA	core promoter element around -30 of transcription start
TATA-box	Arabidopsis thaliana	1263	-	8	TATTTAAA	core promoter element around -30 of transcription start
TATA-box	Lycopersicon esculentum	1269	-	5	TTTTA	core promoter element around -30 of transcription start
TATA-box	Pisum sativum	1301	-	8	TATAAAAT	core promoter element around -30 of transcription start
TATA-box	Arabidopsis thaliana	1302	-	7	TATAAAA	core promoter element around -30 of transcription start
TATA-box	Arabidopsis thaliana	1303	-	6	TATAAA	core promoter element around -30 of transcription start
TATA-box	Arabidopsis thaliana	1304	-	5	TATAA	core promoter element around -30 of transcription start
TATA-box	Arabidopsis thaliana	1305	-	4	TATA	core promoter element around -30 of transcription start
TATA-box	Oryza sativa	1346	-	8	TATAAGAA	core promoter element around -30 of transcription start
TATA-box	Arabidopsis thaliana	1349	-	5	TATAA	core promoter element around -30 of transcription start
TATA-box	Arabidopsis thaliana	1350	-	4	TATA	core promoter element around -30 of transcription start
TATA-box	Lycopersicon esculentum	1440	-	5	TTTTA	core promoter element around -30 of transcription start
TATA-box	Pisum sativum	1486	-	8	TATAAAAT	core promoter element around -30 of transcription start
TATA-box	Arabidopsis thaliana	1487	-	7	TATAAAA	core promoter element around -30 of transcription start
TATA-box	Arabidopsis thaliana	1488	-	6	TATAAA	core promoter element around -30 of transcription start
TATA-box	Arabidopsis thaliana	1489	-	7	TATATAA	core promoter element around -30 of transcription start
TATA-box	Arabidopsis thaliana	1490	-	4	TATA	core promoter element around -30 of transcription start
TATA-box	Brassica oleracea	1491	+	7	ATATAAT	core promoter element around -30 of transcription start
TATA-box	Arabidopsis thaliana	1492	-	4	TATA	core promoter element around -30 of transcription start
GT1-motif	Arabidopsis thaliana	1169	-	6	GGTTAA	light responsive element
MNF1	Zea mays	487	-	6.5	GTGCCC(A/T)(A/T)	light responsive element
Sp1	Zea mays	1041	-	5	CC(G/A)CCC	light responsive element
MBS	Arabidopsis thaliana	967	+	6	CAACTG	MYB binding site involved in drought-inducibility
ATC-motif	Spinacia oleracea	565	+	8	AGTAATCT	part of a conserved DNA module involved in light responsiveness
ATCT-motif	Pisum sativum	467	+	9	AATCTAATCC	part of a conserved DNA module involved in light responsiveness
Box 4	Petroselinum crispum	435	+	6	ATTAAT	part of a conserved DNA module involved in light responsiveness
Box 4	Petroselinum crispum	760	-	6	ATTAAT	part of a conserved DNA module involved in light responsiveness
chs-CMA1a	Daucus carota	562	-	8	TTACTTAA	part of a light responsive element
GA-motif	Glycine max	1424	-	8	AAGGAAGA	part of a light responsive element
GTGGC-motif	Arabidopsis thaliana	496	-	10	CATCGTGTGGC	part of a light responsive element
TCT-motif	Arabidopsis thaliana	1010	+	6	TCTTAC	part of a light responsive element
TATCCAT/C-motif	Oryza sativa	124	-	7	TATCCAT	cis-acting regulatory element; associated with G-box like motif; involved in sugar repression responsiveness
TATCCAT/C-motif	Oryza sativa	616	+	7	TATCCAT	cis-acting regulatory element; associated with G-box like motif; involved in sugar repression responsiveness
DCL3b- D
Element	Specie	Localization	Orientation	Score	Sequence	Function
ABRE	Arabidopsis thaliana	1388	-	6	TACGTG	cis-acting element involved in the abscisic acid responsiveness
Unnamed__1	Glycine max	480	+	11	GAATTTAATTAA	60K protein binding site
Unnamed__1	Glycine max	1192	-	12	GAATTTAATTAA	60K protein binding site
TGA-element	Brassica oleracea	1311	-	6	AACGAC	auxin-responsive element
TGA-element	Brassica oleracea	1423	-	6	AACGAC	auxin-responsive element
TC-rich repeats	Nicotiana tabacum	1353	+	9	GTTTTCTTAC	cis-acting element involved in defense and stress responsiveness
HSE	Brassica oleracea	1025	-	9	AAAAAATTTC	cis-acting element involved in heat stress responsiveness
HSE	Brassica oleracea	1026	-	9	AAAAAATTTC	cis-acting element involved in heat stress responsiveness
LTR	Hordeum vulgare	333	-	6	CCGAAA	cis-acting element involved in low-temperature responsiveness
circadian	Lycopersicon esculentum	562	-	6	CAANNNNATC	cis-acting regulatory element involved in circadian control
G-Box	Pisum sativum	925	-	6	CACGTT	cis-acting regulatory element involved in light responsiveness
G-Box	Antirrhinum majus	1388	+	6	CACGTA	cis-acting regulatory element involved in light responsiveness
G-box	Zea mays	925	-	6	CACGTT	cis-acting regulatory element involved in light responsiveness
G-box	Daucus carota	1388	-	6	TACGTG	cis-acting regulatory element involved in light responsiveness
Skn-1_motif	Oryza sativa	633	+	5	GTCAT	cis-acting regulatory element required for endosperm expression
CAAT-box	Brassica rapa	65	+	5	CAAAT	common cis-acting element in promoter and enhancer regions
CAAT-box	Hordeum vulgare	194	-	4	CAAT	common cis-acting element in promoter and enhancer regions
CAAT-box	Hordeum vulgare	220	-	4	CAAT	common cis-acting element in promoter and enhancer regions
CAAT-box	Brassica rapa	431	-	5	CAAAT	common cis-acting element in promoter and enhancer regions
CAAT-box	Arabidopsis thaliana	493	+	5	CCAAT	common cis-acting element in promoter and enhancer regions
CAAT-box	Hordeum vulgare	494	+	4	CAAT	common cis-acting element in promoter and enhancer regions
CAAT-box	Hordeum vulgare	535	+	4	CAAT	common cis-acting element in promoter and enhancer regions
CAAT-box	Hordeum vulgare	568	-	4	CAAT	common cis-acting element in promoter and enhancer regions
CAAT-box	Glycine max	628	-	5	CAATT	common cis-acting element in promoter and enhancer regions
CAAT-box	Arabidopsis thaliana	629	-	5	CCAAT	common cis-acting element in promoter and enhancer regions
CAAT-box	Hordeum vulgare	739	+	4	CAAT	common cis-acting element in promoter and enhancer regions
CAAT-box	Brassica rapa	763	+	5	CAAAT	common cis-acting element in promoter and enhancer regions
CAAT-box	Arabidopsis thaliana	941	-	5	CCAAT	common cis-acting element in promoter and enhancer regions
CAAT-box	Glycine max	1230	-	5	CAATT	common cis-acting element in promoter and enhancer regions
CAAT-box	Hordeum vulgare	1231	-	4	CAAT	common cis-acting element in promoter and enhancer regions
CAAT-box	Hordeum vulgare	1307	+	4	CAAT	common cis-acting element in promoter and enhancer regions
CAAT-box	Hordeum vulgare	1319	-	4	CAAT	common cis-acting element in promoter and enhancer regions
CAAT-box	Hordeum vulgare	1436	+	4	CAAT	common cis-acting element in promoter and enhancer regions
TATA-box	Zea mays	41	+	8	TTTAAAAA	core promoter element around -30 of transcription start
TATA-box	Lycopersicon esculentum	43	-	5	TTTTA	core promoter element around -30 of transcription start
TATA-box	Oryza sativa	142	-	7	TACAAAA	core promoter element around -30 of transcription start
TATA-box	Antirrhinum majus	154	-	8	TATAAATT	core promoter element around -30 of transcription start
TATA-box	Ac	155	-	7	TATAAAT	core promoter element around -30 of transcription start
TATA-box	Arabidopsis thaliana	156	-	6	TATAAA	core promoter element around -30 of transcription start
TATA-box	Arabidopsis thaliana	157	-	5	TATAA	core promoter element around -30 of transcription start
TATA-box	Arabidopsis thaliana	158	+	4	TATA	core promoter element around -30 of transcription start
TATA-box	Glycine max	248	-	5	TAATA	core promoter element around -30 of transcription start
TATA-box	Lycopersicon esculentum	255	+	5	TTTTA	core promoter element around -30 of transcription start
TATA-box	Arabidopsis thaliana	264	+	4	TATA	core promoter element around -30 of transcription start
TATA-box	Arabidopsis thaliana	266	+	4	TATA	core promoter element around -30 of transcription start
TATA-box	Helianthus annuus	272	-	6	TATACA	core promoter element around -30 of transcription start
TATA-box	Arabidopsis thaliana	274	+	4	TATA	core promoter element around -30 of transcription start
TATA-box	Lycopersicon esculentum	339	+	5	TTTTA	core promoter element around -30 of transcription start
TATA-box	Lycopersicon esculentum	342	-	5	TTTTA	core promoter element around -30 of transcription start
TATA-box	Lycopersicon esculentum	365	-	5	TTTTA	core promoter element around -30 of transcription start
TATA-box	Brassica napus	371	+	6	ATTATA	core promoter element around -30 of transcription start
TATA-box	Arabidopsis thaliana	372	-	5	TATAA	core promoter element around -30 of transcription start
TATA-box	Arabidopsis thaliana	373	+	4	TATA	core promoter element around -30 of transcription start
TATA-box	Glycine max	375	-	5	TAATA	core promoter element around -30 of transcription start
TATA-box	Glycine max	390	-	5	TAATA	core promoter element around -30 of transcription start
TATA-box	Arabidopsis thaliana	406	-	6	TATAAA	core promoter element around -30 of transcription start
TATA-box	Arabidopsis thaliana	407	-	5	TATAA	core promoter element around -30 of transcription start
TATA-box	Arabidopsis thaliana	408	+	4	TATA	core promoter element around -30 of transcription start
TATA-box	Brassica napus	416	+	6	ATTATA	core promoter element around -30 of transcription start
TATA-box	Arabidopsis thaliana	417	-	5	TATAA	core promoter element around -30 of transcription start
TATA-box	Arabidopsis thaliana	418	+	6	TATAAA	core promoter element around -30 of transcription start
TATA-box	Glycine max	517	+	5	TAATA	core promoter element around -30 of transcription start
TATA-box	Arabidopsis thaliana	544	+	9	tcTATATAtt	core promoter element around -30 of transcription start
TATA-box	Arabidopsis thaliana	546	-	6	TATAAA	core promoter element around -30 of transcription start
TATA-box	Arabidopsis thaliana	547	-	5	TATAA	core promoter element around -30 of transcription start
TATA-box	Arabidopsis thaliana	548	+	4	TATA	core promoter element around -30 of transcription start
TATA-box	Glycine max	550	-	5	TAATA	core promoter element around -30 of transcription start
TATA-box	Brassica napus	563	+	6	ATTATA	core promoter element around -30 of transcription start
TATA-box	Arabidopsis thaliana	564	-	5	TATAA	core promoter element around -30 of transcription start
TATA-box	Arabidopsis thaliana	565	+	4	TATA	core promoter element around -30 of transcription start
TATA-box	Arabidopsis thaliana	581	-	7	TATAAAA	core promoter element around -30 of transcription start
TATA-box	Arabidopsis thaliana	582	-	6	TATAAA	core promoter element around -30 of transcription start
TATA-box	Arabidopsis thaliana	583	-	5	TATAA	core promoter element around -30 of transcription start
TATA-box	Arabidopsis thaliana	584	+	6	TATAAA	core promoter element around -30 of transcription start
TATA-box	Lycopersicon esculentum	586	-	5	TTTTA	core promoter element around -30 of transcription start
TATA-box	Arabidopsis thaliana	606	-	5	TATAA	core promoter element around -30 of transcription start
TATA-box	Arabidopsis thaliana	607	+	4	TATA	core promoter element around -30 of transcription start
TATA-box	Lycopersicon esculentum	643	-	5	TTTTA	core promoter element around -30 of transcription start
TATA-box	Lycopersicon esculentum	649	+	5	TTTTA	core promoter element around -30 of transcription start
TATA-box	Glycine max	665	-	5	TAATA	core promoter element around -30 of transcription start
TATA-box	Lycopersicon esculentum	668	-	5	TTTTA	core promoter element around -30 of transcription start
TATA-box	Lycopersicon esculentum	733	+	5	TTTTA	core promoter element around -30 of transcription start
TATA-box	Lycopersicon esculentum	752	+	5	TTTTA	core promoter element around -30 of transcription start
TATA-box	Glycine max	755	+	5	TAATA	core promoter element around -30 of transcription start
TATA-box	Lycopersicon esculentum	777	+	5	TTTTA	core promoter element around -30 of transcription start
TATA-box	Oryza sativa	780	+	7	TACAAAA	core promoter element around -30 of transcription start
TATA-box	Glycine max	809	+	5	TAATA	core promoter element around -30 of transcription start
TATA-box	Arabidopsis thaliana	810	-	9	tcTATATAtt	core promoter element around -30 of transcription start
TATA-box	Brassica napus	811	-	6	ATATAT	core promoter element around -30 of transcription start
TATA-box	Arabidopsis thaliana	812	-	4	TATA	core promoter element around -30 of transcription start
TATA-box	Brassica oleracea	813	+	6	ATATAA	core promoter element around -30 of transcription start
TATA-box	Arabidopsis thaliana	814	+	6	TATAAA	core promoter element around -30 of transcription start
TATA-box	Lycopersicon esculentum	816	-	5	TTTTA	core promoter element around -30 of transcription start
TATA-box	Lycopersicon esculentum	843	-	5	TTTTA	core promoter element around -30 of transcription start
TATA-box	Lycopersicon esculentum	871	+	5	TTTTA	core promoter element around -30 of transcription start
TATA-box	Glycine max	879	+	5	TAATA	core promoter element around -30 of transcription start
TATA-box	Lycopersicon esculentum	887	-	5	TTTTA	core promoter element around -30 of transcription start
TATA-box	Brassica napus	920	+	6	ATTATA	core promoter element around -30 of transcription start
TATA-box	Arabidopsis thaliana	921	-	5	TATAA	core promoter element around -30 of transcription start
TATA-box	Arabidopsis thaliana	922	-	4	TATA	core promoter element around -30 of transcription start
TATA-box	Lycopersicon esculentum	1001	+	5	TTTTA	core promoter element around -30 of transcription start
TATA-box	Lycopersicon esculentum	1038	+	5	TTTTA	core promoter element around -30 of transcription start
TATA-box	Glycine max	1065	+	5	TAATA	core promoter element around -30 of transcription start
TATA-box	Glycine max	1085	-	5	TAATA	core promoter element around -30 of transcription start
TATA-box	Brassica napus	1086	+	6	ATTATA	core promoter element around -30 of transcription start
TATA-box	Arabidopsis thaliana	1087	-	5	TATAA	core promoter element around -30 of transcription start
TATA-box	Arabidopsis thaliana	1088	-	4	TATA	core promoter element around -30 of transcription start
TATA-box	Lycopersicon esculentum	1105	-	5	TTTTA	core promoter element around -30 of transcription start
TATA-box	Oryza sativa	1116	-	7	TACAAAA	core promoter element around -30 of transcription start
TATA-box	Lycopersicon esculentum	1124	+	5	TTTTA	core promoter element around -30 of transcription start
TATA-box	Lycopersicon esculentum	1138	+	5	TTTTA	core promoter element around -30 of transcription start
TATA-box	Arabidopsis thaliana	1149	-	9	TAAAAATAA	core promoter element around -30 of transcription start
TATA-box	Zea mays	1152	-	8	TTTAAAAA	core promoter element around -30 of transcription start
TATA-box	Lycopersicon esculentum	1153	+	5	TTTTA	core promoter element around -30 of transcription start
TATA-box	Lycopersicon esculentum	1156	-	5	TTTTA	core promoter element around -30 of transcription start
TATA-box	Lycopersicon esculentum	1161	+	5	TTTTA	core promoter element around -30 of transcription start
TATA-box	Lycopersicon esculentum	1164	-	5	TTTTA	core promoter element around -30 of transcription start
TATA-box	Glycine max	1180	+	5	TAATA	core promoter element around -30 of transcription start
TATA-box	Lycopersicon esculentum	1183	-	5	TTTTA	core promoter element around -30 of transcription start
TATA-box	Glycine max	1210	-	5	TAATA	core promoter element around -30 of transcription start
TATA-box	Lycopersicon esculentum	1226	+	5	TTTTA	core promoter element around -30 of transcription start
TATA-box	Lycopersicon esculentum	1256	+	5	TTTTA	core promoter element around -30 of transcription start
TATA-box	Lycopersicon esculentum	1273	+	5	TTTTA	core promoter element around -30 of transcription start
TATA-box	Lycopersicon esculentum	1281	-	5	TTTTA	core promoter element around -30 of transcription start
TATA-box	Lycopersicon esculentum	1377	+	5	TTTTA	core promoter element around -30 of transcription start
TATA-box	Arabidopsis thaliana	1392	-	4	TATA	core promoter element around -30 of transcription start
TATA-box	Lycopersicon esculentum	1442	-	5	TTTTA	core promoter element around -30 of transcription start
TATA-box	Lycopersicon esculentum	1447	+	5	TTTTA	core promoter element around -30 of transcription start
ERE	Dianthus caryophyllus	1260	+	8	ATTTCAAA	ethylene-responsive element
GARE-motif	Brassica oleracea	896	-	7	AAACAGA	gibberellin-responsive element
as-2-box	Nicotiana tabacum	1406	-	9	GATAatGATG	involved in shoot-specific expression and light responsiveness
Box I	Pisum sativum	1130	+	7	TTTCAAA	light responsive element
Box I	Pisum sativum	1261	+	7	TTTCAAA	light responsive element
Sp1	Zea mays	90	-	5	CC(G/A)CCC	light responsive element
ATCT-motif	Arabidopsis thaliana	394	+	9	AATCTAATCT	part of a conserved DNA module involved in light responsiveness
ATCT-motif	Arabidopsis thaliana	561	-	9	AATCTAATCT	part of a conserved DNA module involved in light responsiveness
ATCT-motif	Pisum sativum	556	-	9	AATCTAATCC	part of a conserved DNA module involved in light responsiveness
ATCT-motif	Arabidopsis thaliana	805	+	9	AATCTAATCT	part of a conserved DNA module involved in light responsiveness
Box 4	Petroselinum crispum	34	+	6	ATTAAT	part of a conserved DNA module involved in light responsiveness
Box 4	Petroselinum crispum	790	-	6	ATTAAT	part of a conserved DNA module involved in light responsiveness
Box 4	Petroselinum crispum	391	+	6	ATTAAT	part of a conserved DNA module involved in light responsiveness
Box 4	Petroselinum crispum	1219	-	6	ATTAAT	part of a conserved DNA module involved in light responsiveness
CATT-motif	Zea mays	1490	+	6	GCATTC	part of a light responsive element
chs-CMA2c	Daucus carota	1384	-	12	ATATACGTGAAGG	part of a light responsive element
GA-motif	Arabidopsis thaliana	651	-	8	ATAGATAA	part of a light responsive element
GA-motif	Arabidopsis thaliana	827	-	8	ATAGATAA	part of a light responsive element
GA-motif	Arabidopsis thaliana	766	+	8	ATAGATAA	part of a light responsive element
GA-motif	Helianthus annuus	1405	-	8	AAAGATGA	part of a light responsive element
GATA-motif	Solanum tuberosum	604	-	9	AAGGATAAGG	part of a light responsive element
GATA-motif	Solanum tuberosum	1409	-	9	AAGGATAAGG	part of a light responsive element
I-box	Larix laricina	602	-	9	GTATAAGGCC	part of a light responsive element
AT1-motif	Solanum tuberosum	1249	+	13	AATTATTTTTTATT	part of a light responsive module
DCL4- A
Element	Specie	Localization	Orientation	Score	Sequence	Function
3-AF1 binding site	Solanum tuberosum	209	+	10	AAGAGATATTT	light responsive element
HSE	Brassica oleracea	371	+	9	AGAAAATTCG	cis-acting element involved in heat stress responsiveness
LTR	Hordeum vulgare	439	+	6	CCGAAA	cis-acting element involved in low-temperature responsiveness
LTR	Hordeum vulgare	1194	-	6	CCGAAA	cis-acting element involved in low-temperature responsiveness
TCA-element	Brassica oleracea	1272	+	9	TCAGAAGAGG	cis-acting element involved in salicylic acid responsiveness
ATGCAAAT motif	Oryza sativa	240	-	8	ATACAAAT	cis-acting regulatory element associated to the TGAGTCA motif
AuxRR-core	Nicotiana tabacum	145	+	7	GGTCCAT	cis-acting regulatory element involved in auxin responsiveness
CGTCA-motif	Hordeum vulgare	321	-	5	CGTCA	cis-acting regulatory element involved in the MeJA-responsiveness
TGACG-motif	Hordeum vulgare	321	+	5	TGACG	cis-acting regulatory element involved in the MeJA-responsiveness
Skn-1_motif	Oryza sativa	855	+	5	GTCAT	cis-acting regulatory element required for endosperm expression
Skn-1_motif	Oryza sativa	918	+	5	GTCAT	cis-acting regulatory element required for endosperm expression
CAAT-box	Brassica rapa	22	+	5	CAAAT	common cis-acting element in promoter and enhancer regions
CAAT-box	Hordeum vulgare	60	+	4	CAAT	common cis-acting element in promoter and enhancer regions
CAAT-box	Glycine max	85	-	5	CAATT	common cis-acting element in promoter and enhancer regions
CAAT-box	Hordeum vulgare	86	-	4	CAAT	common cis-acting element in promoter and enhancer regions
CAAT-box	Hordeum vulgare	150	-	4	CAAT	common cis-acting element in promoter and enhancer regions
CAAT-box	Glycine max	170	+	5	CAATT	common cis-acting element in promoter and enhancer regions
CAAT-box	Brassica rapa	172	-	5	CAAAT	common cis-acting element in promoter and enhancer regions
CAAT-box	Hordeum vulgare	235	+	4	CAAT	common cis-acting element in promoter and enhancer regions
CAAT-box	Brassica rapa	240	-	5	CAAAT	common cis-acting element in promoter and enhancer regions
CAAT-box	Brassica rapa	252	-	5	CAAAT	common cis-acting element in promoter and enhancer regions
CAAT-box	Hordeum vulgare	273	-	4	CAAT	common cis-acting element in promoter and enhancer regions
CAAT-box	Hordeum vulgare	306	-	4	CAAT	common cis-acting element in promoter and enhancer regions
CAAT-box	Brassica rapa	395	-	5	CAAAT	common cis-acting element in promoter and enhancer regions
CAAT-box	Hordeum vulgare	497	-	4	CAAT	common cis-acting element in promoter and enhancer regions
CAAT-box	Brassica rapa	641	+	5	CAAAT	common cis-acting element in promoter and enhancer regions
CAAT-box	Hordeum vulgare	712	-	4	CAAT	common cis-acting element in promoter and enhancer regions
CAAT-box	Brassica rapa	731	-	5	CAAAT	common cis-acting element in promoter and enhancer regions
CAAT-box	Glycine max	770	-	5	CAATT	common cis-acting element in promoter and enhancer regions
CAAT-box	Hordeum vulgare	771	-	4	CAAT	common cis-acting element in promoter and enhancer regions
CAAT-box	Glycine max	788	-	5	CAATT	common cis-acting element in promoter and enhancer regions
CAAT-box	Hordeum vulgare	789	-	4	CAAT	common cis-acting element in promoter and enhancer regions
CAAT-box	Brassica rapa	921	-	5	CAAAT	common cis-acting element in promoter and enhancer regions
CAAT-box	Glycine max	967	+	5	CAATT	common cis-acting element in promoter and enhancer regions
CAAT-box	Glycine max	994	-	5	CAATT	common cis-acting element in promoter and enhancer regions
CAAT-box	Hordeum vulgare	995	-	4	CAAT	common cis-acting element in promoter and enhancer regions
CAAT-box	Hordeum vulgare	1006	+	4	CAAT	common cis-acting element in promoter and enhancer regions
CAAT-box	Glycine max	1010	-	5	CAATT	common cis-acting element in promoter and enhancer regions
CAAT-box	Hordeum vulgare	1011	-	4	CAAT	common cis-acting element in promoter and enhancer regions
CAAT-box	Glycine max	1015	-	5	CAATT	common cis-acting element in promoter and enhancer regions
CAAT-box	Hordeum vulgare	1016	-	4	CAAT	common cis-acting element in promoter and enhancer regions
CAAT-box	Brassica rapa	1023	+	5	CAAAT	common cis-acting element in promoter and enhancer regions
CAAT-box	Brassica rapa	1061	-	5	CAAAT	common cis-acting element in promoter and enhancer regions
CAAT-box	Glycine max	1093	-	5	CAATT	common cis-acting element in promoter and enhancer regions
CAAT-box	Arabidopsis thaliana	1094	-	5	CCAAT	common cis-acting element in promoter and enhancer regions
CAAT-box	Hordeum vulgare	1121	-	4	CAAT	common cis-acting element in promoter and enhancer regions
CAAT-box	Brassica rapa	1132	-	5	CAAAT	common cis-acting element in promoter and enhancer regions
CAAT-box	Brassica rapa	1250	+	5	CAAAT	common cis-acting element in promoter and enhancer regions
CAAT-box	Glycine max	1267	-	5	CAATT	common cis-acting element in promoter and enhancer regions
CAAT-box	Hordeum vulgare	1268	-	4	CAAT	common cis-acting element in promoter and enhancer regions
CAAT-box	Brassica rapa	1291	-	5	CAAAT	common cis-acting element in promoter and enhancer regions
CAAT-box	Hordeum vulgare	1303	-	4	CAAT	common cis-acting element in promoter and enhancer regions
CAAT-box	Glycine max	1315	+	5	CAATT	common cis-acting element in promoter and enhancer regions
CAAT-box	Brassica rapa	1380	-	5	CAAAT	common cis-acting element in promoter and enhancer regions
CAAT-box	Brassica rapa	1388	-	5	CAAAT	common cis-acting element in promoter and enhancer regions
CAAT-box	Glycine max	1453	+	5	CAATT	common cis-acting element in promoter and enhancer regions
CAAT-box	Hordeum vulgare	1496	-	4	CAAT	common cis-acting element in promoter and enhancer regions
TATA-box	Zea mays	3	-	8	TTTAAAAA	core promoter element around -30 of transcription start
TATA-box	Lycopersicon esculentum	4	+	5	TTTTA	core promoter element around -30 of transcription start
TATA-box	Zea mays	5	+	8	TTTAAAAA	core promoter element around -30 of transcription start
TATA-box	Lycopersicon esculentum	7	-	5	TTTTA	core promoter element around -30 of transcription start
TATA-box	Glycine max	32	+	5	TAATA	core promoter element around -30 of transcription start
TATA-box	Glycine max	35	+	5	TAATA	core promoter element around -30 of transcription start
TATA-box	Brassica napus	37	+	6	ATATAT	core promoter element around -30 of transcription start
TATA-box	Arabidopsis thaliana	38	+	4	TATA	core promoter element around -30 of transcription start
TATA-box	Arabidopsis thaliana	158	+	9	ccTATAAAaa	core promoter element around -30 of transcription start
TATA-box	Arabidopsis thaliana	160	+	6	TATAAA	core promoter element around -30 of transcription start
TATA-box	Lycopersicon esculentum	162	-	5	TTTTA	core promoter element around -30 of transcription start
TATA-box	Lycopersicon esculentum	381	+	5	TTTTA	core promoter element around -30 of transcription start
TATA-box	Lycopersicon esculentum	407	+	5	TTTTA	core promoter element around -30 of transcription start
TATA-box	Lycopersicon esculentum	414	+	5	TTTTA	core promoter element around -30 of transcription start
TATA-box	Arabidopsis thaliana	463	-	9	taTATAAAtc	core promoter element around -30 of transcription start
TATA-box	Arabidopsis thaliana	464	-	7	TATAAAA	core promoter element around -30 of transcription start
TATA-box	Arabidopsis thaliana	465	-	6	TATAAA	core promoter element around -30 of transcription start
TATA-box	Arabidopsis thaliana	466	-	7	TATATAA	core promoter element around -30 of transcription start
TATA-box	Arabidopsis thaliana	467	+	4	TATA	core promoter element around -30 of transcription start
TATA-box	Brassica oleracea	468	+	6	ATATAA	core promoter element around -30 of transcription start
TATA-box	Arabidopsis thaliana	469	+	4	TATA	core promoter element around -30 of transcription start
TATA-box	Lycopersicon esculentum	481	+	5	TTTTA	core promoter element around -30 of transcription start
TATA-box	Helianthus annuus	501	-	6	TATACA	core promoter element around -30 of transcription start
TATA-box	Arabidopsis thaliana	503	+	4	TATA	core promoter element around -30 of transcription start
TATA-box	Lycopersicon esculentum	563	+	5	TTTTA	core promoter element around -30 of transcription start
TATA-box	Lycopersicon esculentum	570	+	5	TTTTA	core promoter element around -30 of transcription start
TATA-box	Brassica oleracea	582	+	7	ATATAAT	core promoter element around -30 of transcription start
TATA-box	Arabidopsis thaliana	583	+	4	TATA	core promoter element around -30 of transcription start
TATA-box	Lycopersicon esculentum	595	-	5	TTTTA	core promoter element around -30 of transcription start
TATA-box	Arabidopsis thaliana	602	+	8	TATTTAAA	core promoter element around -30 of transcription start
TATA-box	Lycopersicon esculentum	606	-	5	TTTTA	core promoter element around -30 of transcription start
TATA-box	Arabidopsis thaliana	632	-	6	TATAAA	core promoter element around -30 of transcription start
TATA-box	Arabidopsis thaliana	633	-	5	TATAA	core promoter element around -30 of transcription start
TATA-box	Arabidopsis thaliana	634	+	4	TATA	core promoter element around -30 of transcription start
TATA-box	Glycine max	636	-	5	TAATA	core promoter element around -30 of transcription start
TATA-box	Daucus carota	660	-	9	ccTATAAATT	core promoter element around -30 of transcription start
TATA-box	Lycopersicon esculentum	663	+	5	TTTTA	core promoter element around -30 of transcription start
TATA-box	Glycine max	681	-	5	TAATA	core promoter element around -30 of transcription start
TATA-box	Oryza sativa	695	-	7	TACAAAA	core promoter element around -30 of transcription start
TATA-box	Lycopersicon esculentum	700	-	5	TTTTA	core promoter element around -30 of transcription start
TATA-box	Glycine max	721	+	5	TAATA	core promoter element around -30 of transcription start
TATA-box	Lycopersicon esculentum	741	+	5	TTTTA	core promoter element around -30 of transcription start
TATA-box	Oryza sativa	748	-	7	TACAAAA	core promoter element around -30 of transcription start
TATA-box	Lycopersicon esculentum	767	-	5	TTTTA	core promoter element around -30 of transcription start
TATA-box	Lycopersicon esculentum	804	+	5	TTTTA	core promoter element around -30 of transcription start
TATA-box	Glycine max	807	-	5	TAATA	core promoter element around -30 of transcription start
TATA-box	Lycopersicon esculentum	816	-	5	TTTTA	core promoter element around -30 of transcription start
TATA-box	Brassica napus	834	-	6	ATATAT	core promoter element around -30 of transcription start
TATA-box	Arabidopsis thaliana	835	-	4	TATA	core promoter element around -30 of transcription start
TATA-box	Glycine max	837	-	5	TAATA	core promoter element around -30 of transcription start
TATA-box	Glycine max	880	-	5	TAATA	core promoter element around -30 of transcription start
TATA-box	Lycopersicon esculentum	890	-	5	TTTTA	core promoter element around -30 of transcription start
TATA-box	Glycine max	902	+	5	TAATA	core promoter element around -30 of transcription start
TATA-box	Lycopersicon esculentum	935	-	5	TTTTA	core promoter element around -30 of transcription start
TATA-box	Lycopersicon esculentum	940	+	5	TTTTA	core promoter element around -30 of transcription start
TATA-box	Lycopersicon esculentum	943	-	5	TTTTA	core promoter element around -30 of transcription start
TATA-box	Lycopersicon esculentum	971	-	5	TTTTA	core promoter element around -30 of transcription start
TATA-box	Brassica oleracea	977	+	6	ATATAA	core promoter element around -30 of transcription start
TATA-box	Ac	978	+	7	TATAAAT	core promoter element around -30 of transcription start
TATA-box	Arabidopsis thaliana	991	-	4	TATA	core promoter element around -30 of transcription start
TATA-box	Oryza sativa	999	+	7	TACAAAA	core promoter element around -30 of transcription start
TATA-box	Brassica oleracea	1030	+	7	ATATAAT	core promoter element around -30 of transcription start
TATA-box	Arabidopsis thaliana	1031	-	4	TATA	core promoter element around -30 of transcription start
TATA-box	Glycine max	1040	-	5	TAATA	core promoter element around -30 of transcription start
TATA-box	Lycopersicon esculentum	1057	-	5	TTTTA	core promoter element around -30 of transcription start
TATA-box	Lycopersicon esculentum	1090	-	5	TTTTA	core promoter element around -30 of transcription start
TATA-box	Glycine max	1115	+	5	TAATA	core promoter element around -30 of transcription start
TATA-box	Brassica napus	1117	-	6	ATATAT	core promoter element around -30 of transcription start
TATA-box	Arabidopsis thaliana	1118	-	4	TATA	core promoter element around -30 of transcription start
TATA-box	Lycopersicon esculentum	1147	-	5	TTTTA	core promoter element around -30 of transcription start
TATA-box	Lycopersicon esculentum	1184	+	5	TTTTA	core promoter element around -30 of transcription start
TATA-box	Glycine max	1239	+	5	TAATA	core promoter element around -30 of transcription start
TATA-box	Lycopersicon esculentum	1262	-	5	TTTTA	core promoter element around -30 of transcription start
TATA-box	Lycopersicon esculentum	1457	+	5	TTTTA	core promoter element around -30 of transcription start
TATA-box	Arabidopsis thaliana	1484	-	4	TATA	core promoter element around -30 of transcription start
HD-Zip 1	Arabidopsis thaliana	1006	-	8.5	CAAT(A/T)ATTG	element involved in differentiation of the palisade mesophyll cells
HD-Zip 2	Arabidopsis thaliana	1006	-	8	CAAT(G/C)ATTG	element involved in the control of leaf morphology development
Box I	Pisum sativum	757	+	7	TTTCAAA	light responsive element
Box I	Pisum sativum	1062	-	7	TTTCAAA	light responsive element
GT1-motif	Arabidopsis thaliana	668	+	6	GGTTAA	light responsive element
MBS	Arabidopsis thaliana	449	+	6	CAACTG	MYB binding site involved in drought-inducibility
MBS	Arabidopsis thaliana	1431	-	6	TAACTG	MYB binding site involved in drought-inducibility
MBS	Arabidopsis thaliana	913	+	6	CAACTG	MYB binding site involved in drought-inducibility
MBS	Arabidopsis thaliana	779	+	6	TAACTG	MYB binding site involved in drought-inducibility
MBS	Arabidopsis thaliana	1163	+	6	CAACTG	MYB binding site involved in drought-inducibility
MRE	Petroselinum crispum	665	-	7	AACCTAA	MYB binding site involved in light responsiveness
CCAAT-box	Hordeum vulgare	195	-	6	CAACGG	MYBHv1 binding site
Box 4	Petroselinum crispum	657	+	6	ATTAAT	part of a conserved DNA module involved in light responsiveness
Box 4	Petroselinum crispum	1237	-	6	ATTAAT	part of a conserved DNA module involved in light responsiveness
Box 4	Petroselinum crispum	682	+	6	ATTAAT	part of a conserved DNA module involved in light responsiveness
chs-CMA1a	Daucus carota	344	-	8	TTACTTAA	part of a light responsive element
chs-CMA1a	Daucus carota	650	-	8	TTACTTAA	part of a light responsive element
GAG-motif	Spinacia oleracea	210	+	7	AGAGATG	part of a light responsive element
Gap-box	Arabidopsis thaliana	1127	-	9	CAAATGAA(A/G)A	part of a light responsive element
TCT-motif	Arabidopsis thaliana	207	-	6	TCTTAC	part of a light responsive element
AT1-motif	Solanum tuberosum	556	+	13	AATTATTTTTTATT	part of a light responsive module
AT1-motif	Solanum tuberosum	698	-	11	ATTAATTTTACA	part of a light responsive module
AE-box	Arabidopsis thaliana	214	-	8	AGAAACAT	part of a module for light response
TATCCAT/C-motif	Oryza sativa	589	+	7	TATCCAT	cis-acting regulatory element; associated with G-box like motif; involved in sugar repression responsiveness
DCL4- D
Element	Specie	Localization	Orientation	Score	Sequence	Function
3-AF1 binding site	Solanum tuberosum	210	+	10	AAGAGATATTT	light responsive element
ARE	Zea mays	1153	-	6	TGGTTT	cis-acting regulatory element essential for the anaerobic induction
TGA-element	Brassica oleracea	290	-	6	AACGAC	auxin-responsive element
TC-rich repeats	Nicotiana tabacum	518	+	9	GTTTTCTTAC	cis-acting element involved in defense and stress responsiveness
LTR	Hordeum vulgare	440	+	6	CCGAAA	cis-acting element involved in low-temperature responsiveness
LTR	Hordeum vulgare	1194	-	6	CCGAAA	cis-acting element involved in low-temperature responsiveness
ATGCAAAT motif	Oryza sativa	241	-	8	ATACAAAT	cis-acting regulatory element associated to the TGAGTCA motif
circadian	Lycopersicon esculentum	172	-	6	CAANNNNATC	cis-acting regulatory element involved in circadian control
circadian	Lycopersicon esculentum	985	-	6	CAANNNNATC	cis-acting regulatory element involved in circadian control
O2-site	Zea mays	878	-	9	GATGACATGA	cis-acting regulatory element involved in zein metabolism regulation
Skn-1_motif	Oryza sativa	877	+	5	GTCAT	cis-acting regulatory element required for endosperm expression
Skn-1_motif	Oryza sativa	940	+	5	GTCAT	cis-acting regulatory element required for endosperm expression
CAAT-box	Brassica rapa	41	+	5	CAAAT	common cis-acting element in promoter and enhancer regions
CAAT-box	Glycine max	118	+	5	CAATT	common cis-acting element in promoter and enhancer regions
CAAT-box	Brassica rapa	173	-	5	CAAAT	common cis-acting element in promoter and enhancer regions
CAAT-box	Brassica rapa	241	-	5	CAAAT	common cis-acting element in promoter and enhancer regions
CAAT-box	Brassica rapa	253	-	5	CAAAT	common cis-acting element in promoter and enhancer regions
CAAT-box	Hordeum vulgare	274	-	4	CAAT	common cis-acting element in promoter and enhancer regions
CAAT-box	Brassica rapa	359	+	5	CAAAT	common cis-acting element in promoter and enhancer regions
CAAT-box	Brassica rapa	532	+	5	CAAAT	common cis-acting element in promoter and enhancer regions
CAAT-box	Brassica rapa	668	+	5	CAAAT	common cis-acting element in promoter and enhancer regions
CAAT-box	Glycine max	678	-	5	CAATT	common cis-acting element in promoter and enhancer regions
CAAT-box	Hordeum vulgare	679	-	4	CAAT	common cis-acting element in promoter and enhancer regions
CAAT-box	Hordeum vulgare	734	-	4	CAAT	common cis-acting element in promoter and enhancer regions
CAAT-box	Brassica rapa	753	-	5	CAAAT	common cis-acting element in promoter and enhancer regions
CAAT-box	Glycine max	792	-	5	CAATT	common cis-acting element in promoter and enhancer regions
CAAT-box	Hordeum vulgare	793	-	4	CAAT	common cis-acting element in promoter and enhancer regions
CAAT-box	Hordeum vulgare	903	-	4	CAAT	common cis-acting element in promoter and enhancer regions
CAAT-box	Glycine max	935	+	5	CAATT	common cis-acting element in promoter and enhancer regions
CAAT-box	Glycine max	936	-	5	CAATT	common cis-acting element in promoter and enhancer regions
CAAT-box	Hordeum vulgare	937	-	4	CAAT	common cis-acting element in promoter and enhancer regions
CAAT-box	Brassica rapa	943	-	5	CAAAT	common cis-acting element in promoter and enhancer regions
CAAT-box	Hordeum vulgare	955	-	4	CAAT	common cis-acting element in promoter and enhancer regions
CAAT-box	Brassica rapa	969	-	5	CAAAT	common cis-acting element in promoter and enhancer regions
CAAT-box	Glycine max	989	+	5	CAATT	common cis-acting element in promoter and enhancer regions
CAAT-box	Glycine max	990	-	5	CAATT	common cis-acting element in promoter and enhancer regions
CAAT-box	Hordeum vulgare	991	-	4	CAAT	common cis-acting element in promoter and enhancer regions
CAAT-box	Glycine max	1016	-	5	CAATT	common cis-acting element in promoter and enhancer regions
CAAT-box	Hordeum vulgare	1017	-	4	CAAT	common cis-acting element in promoter and enhancer regions
CAAT-box	Glycine max	1038	-	5	CAATT	common cis-acting element in promoter and enhancer regions
CAAT-box	Hordeum vulgare	1039	-	4	CAAT	common cis-acting element in promoter and enhancer regions
CAAT-box	Brassica rapa	1046	+	5	CAAAT	common cis-acting element in promoter and enhancer regions
CAAT-box	Hordeum vulgare	1121	-	4	CAAT	common cis-acting element in promoter and enhancer regions
CAAT-box	Brassica rapa	1132	-	5	CAAAT	common cis-acting element in promoter and enhancer regions
CAAT-box	Brassica rapa	1250	+	5	CAAAT	common cis-acting element in promoter and enhancer regions
CAAT-box	Glycine max	1267	-	5	CAATT	common cis-acting element in promoter and enhancer regions
CAAT-box	Hordeum vulgare	1268	-	4	CAAT	common cis-acting element in promoter and enhancer regions
CAAT-box	Brassica rapa	1291	-	5	CAAAT	common cis-acting element in promoter and enhancer regions
CAAT-box	Hordeum vulgare	1303	-	4	CAAT	common cis-acting element in promoter and enhancer regions
CAAT-box	Glycine max	1315	+	5	CAATT	common cis-acting element in promoter and enhancer regions
CAAT-box	Brassica rapa	1380	-	5	CAAAT	common cis-acting element in promoter and enhancer regions
CAAT-box	Brassica rapa	1388	-	5	CAAAT	common cis-acting element in promoter and enhancer regions
CAAT-box	Hordeum vulgare	1404	+	4	CAAT	common cis-acting element in promoter and enhancer regions
CAAT-box	Glycine max	1453	+	5	CAATT	common cis-acting element in promoter and enhancer regions
TATA-box	Glycine max	29	-	5	TAATA	core promoter element around -30 of transcription start
TATA-box	Glycine max	60	-	5	TAATA	core promoter element around -30 of transcription start
TATA-box	Lycopersicon esculentum	82	-	5	TTTTA	core promoter element around -30 of transcription start
TATA-box	Arabidopsis thaliana	105	-	7	TATAAAA	core promoter element around -30 of transcription start
TATA-box	Arabidopsis thaliana	106	-	6	TATAAA	core promoter element around -30 of transcription start
TATA-box	Arabidopsis thaliana	107	-	5	TATAA	core promoter element around -30 of transcription start
TATA-box	Arabidopsis thaliana	108	+	4	TATA	core promoter element around -30 of transcription start
TATA-box	Oryza sativa	161	+	7	TACAAAA	core promoter element around -30 of transcription start
TATA-box	Lycopersicon esculentum	270	+	5	TTTTA	core promoter element around -30 of transcription start
TATA-box	Arabidopsis thaliana	342	-	9	taTATAAAtc	core promoter element around -30 of transcription start
TATA-box	Arabidopsis thaliana	344	-	8	TATTTAAA	core promoter element around -30 of transcription start
TATA-box	Lycopersicon esculentum	382	+	5	TTTTA	core promoter element around -30 of transcription start
TATA-box	Lycopersicon esculentum	398	+	5	TTTTA	core promoter element around -30 of transcription start
TATA-box	Arabidopsis thaliana	464	-	9	taTATAAAtc	core promoter element around -30 of transcription start
TATA-box	Arabidopsis thaliana	465	-	7	TATAAAA	core promoter element around -30 of transcription start
TATA-box	Arabidopsis thaliana	466	-	6	TATAAA	core promoter element around -30 of transcription start
TATA-box	Arabidopsis thaliana	467	-	7	TATATAA	core promoter element around -30 of transcription start
TATA-box	Arabidopsis thaliana	468	+	4	TATA	core promoter element around -30 of transcription start
TATA-box	Brassica oleracea	469	+	6	ATATAA	core promoter element around -30 of transcription start
TATA-box	Arabidopsis thaliana	470	+	4	TATA	core promoter element around -30 of transcription start
TATA-box	Helianthus annuus	502	-	6	TATACA	core promoter element around -30 of transcription start
TATA-box	Arabidopsis thaliana	504	+	4	TATA	core promoter element around -30 of transcription start
TATA-box	Lycopersicon esculentum	536	-	5	TTTTA	core promoter element around -30 of transcription start
TATA-box	Lycopersicon esculentum	569	+	5	TTTTA	core promoter element around -30 of transcription start
TATA-box	Zea mays	575	-	8	TTTAAAAA	core promoter element around -30 of transcription start
TATA-box	Lycopersicon esculentum	576	+	5	TTTTA	core promoter element around -30 of transcription start
TATA-box	Arabidopsis thaliana	584	+	4	TATA	core promoter element around -30 of transcription start
TATA-box	Lycopersicon esculentum	590	+	5	TTTTA	core promoter element around -30 of transcription start
TATA-box	Zea mays	596	-	8	TTTAAAAA	core promoter element around -30 of transcription start
TATA-box	Lycopersicon esculentum	597	+	5	TTTTA	core promoter element around -30 of transcription start
TATA-box	Lycopersicon esculentum	610	-	5	TTTTA	core promoter element around -30 of transcription start
TATA-box	Lycopersicon esculentum	622	-	5	TTTTA	core promoter element around -30 of transcription start
TATA-box	Arabidopsis thaliana	629	+	8	TATTTAAA	core promoter element around -30 of transcription start
TATA-box	Lycopersicon esculentum	633	-	5	TTTTA	core promoter element around -30 of transcription start
TATA-box	Lycopersicon esculentum	685	+	5	TTTTA	core promoter element around -30 of transcription start
TATA-box	Glycine max	703	-	5	TAATA	core promoter element around -30 of transcription start
TATA-box	Oryza sativa	717	-	7	TACAAAA	core promoter element around -30 of transcription start
TATA-box	Lycopersicon esculentum	722	-	5	TTTTA	core promoter element around -30 of transcription start
TATA-box	Lycopersicon esculentum	763	+	5	TTTTA	core promoter element around -30 of transcription start
TATA-box	Oryza sativa	770	-	7	TACAAAA	core promoter element around -30 of transcription start
TATA-box	Zea mays	778	-	8	TTTAAAAA	core promoter element around -30 of transcription start
TATA-box	Lycopersicon esculentum	779	+	5	TTTTA	core promoter element around -30 of transcription start
TATA-box	Lycopersicon esculentum	782	-	5	TTTTA	core promoter element around -30 of transcription start
TATA-box	Lycopersicon esculentum	789	-	5	TTTTA	core promoter element around -30 of transcription start
TATA-box	Lycopersicon esculentum	826	+	5	TTTTA	core promoter element around -30 of transcription start
TATA-box	Glycine max	829	-	5	TAATA	core promoter element around -30 of transcription start
TATA-box	Lycopersicon esculentum	838	-	5	TTTTA	core promoter element around -30 of transcription start
TATA-box	Glycine max	859	-	5	TAATA	core promoter element around -30 of transcription start
TATA-box	Lycopersicon esculentum	912	-	5	TTTTA	core promoter element around -30 of transcription start
TATA-box	Lycopersicon esculentum	962	+	5	TTTTA	core promoter element around -30 of transcription start
TATA-box	Lycopersicon esculentum	965	-	5	TTTTA	core promoter element around -30 of transcription start
TATA-box	Arabidopsis thaliana	1013	-	4	TATA	core promoter element around -30 of transcription start
TATA-box	Glycine max	1029	+	5	TAATA	core promoter element around -30 of transcription start
TATA-box	Brassica oleracea	1053	+	7	ATATAAT	core promoter element around -30 of transcription start
TATA-box	Arabidopsis thaliana	1054	-	4	TATA	core promoter element around -30 of transcription start
TATA-box	Glycine max	1063	-	5	TAATA	core promoter element around -30 of transcription start
TATA-box	Lycopersicon esculentum	1080	-	5	TTTTA	core promoter element around -30 of transcription start
TATA-box	Glycine max	1115	+	5	TAATA	core promoter element around -30 of transcription start
TATA-box	Brassica napus	1117	-	6	ATATAT	core promoter element around -30 of transcription start
TATA-box	Arabidopsis thaliana	1118	-	4	TATA	core promoter element around -30 of transcription start
TATA-box	Glycine max	1127	-	5	TAATA	core promoter element around -30 of transcription start
TATA-box	Lycopersicon esculentum	1147	-	5	TTTTA	core promoter element around -30 of transcription start
TATA-box	Lycopersicon esculentum	1180	+	5	TTTTA	core promoter element around -30 of transcription start
TATA-box	Glycine max	1239	+	5	TAATA	core promoter element around -30 of transcription start
TATA-box	Lycopersicon esculentum	1262	-	5	TTTTA	core promoter element around -30 of transcription start
TATA-box	Lycopersicon esculentum	1457	+	5	TTTTA	core promoter element around -30 of transcription start
TATA-box	Arabidopsis thaliana	1484	-	4	TATA	core promoter element around -30 of transcription start
ERE	Dianthus caryophyllus	1084	+	8	ATTTCAAA	ethylene-responsive element
Box-W1	Petroselinum crispum	948	-	6	TTGACC	fungal elicitor responsive element
P-box	Oryza sativa	413	+	7	CCTTTTG	gibberellin-responsive element
Box I	Pisum sativum	1085	+	7	TTTCAAA	light responsive element
GT1-motif	Arabidopsis thaliana	690	+	6	GGTTAA	light responsive element
MBS	Arabidopsis thaliana	801	+	6	TAACTG	MYB binding site involved in drought-inducibility
MBS	Arabidopsis thaliana	920	-	6	TAACTG	MYB binding site involved in drought-inducibility
MRE	Petroselinum crispum	687	-	7	AACCTAA	MYB binding site involved in light responsiveness
CCAAT-box	Hordeum vulgare	196	-	6	CAACGG	MYBHv1 binding site
Box 4	Petroselinum crispum	61	+	6	ATTAAT	part of a conserved DNA module involved in light responsiveness
Box 4	Petroselinum crispum	1128	-	6	ATTAAT	part of a conserved DNA module involved in light responsiveness
Box 4	Petroselinum crispum	704	+	6	ATTAAT	part of a conserved DNA module involved in light responsiveness
Box 4	Petroselinum crispum	1237	-	6	ATTAAT	part of a conserved DNA module involved in light responsiveness
chs-CMA1a	Daucus carota	672	-	8	TTACTTAA	part of a light responsive element
GAG-motif	Spinacia oleracea	211	+	7	AGAGATG	part of a light responsive element
TCT-motif	Arabidopsis thaliana	208	-	6	TCTTAC	part of a light responsive element
AT1-motif	Solanum tuberosum	562	+	13	AATTATTTTTTATT	part of a light responsive module
TATCCAT/C-motif	Oryza sativa	616	+	7	TATCCAT	cis-acting regulatory element; associated with G-box like motif; involved in sugar repression responsiveness
